# Supplementary material for: ﻿Description of two new species of Cyrtodactylus Gray, 1827 (Squamata, Gekkonidae) from Nepal
Source: Zookeys. 2025 Sep 23;1253:131–60. doi: 10.3897/zookeys.1253.161933 (PMC12485482; doi:10.3897/zookeys.1253.161933)
Supplement: XML Treatment for Cyrtodactylus makwanpurgadhiensis [file zookeys.1253.161933-treatment1.xml]

<!DOCTYPE tp:taxon-treatment
  PUBLIC "-//TaxonX//DTD Taxonomic Treatment Publishing DTD v0 20100105//EN" "tax-treatment-NSO.dtd">
<tp:taxon-treatment xmlns:tp="http://www.plazi.org/taxpub"><tp:treatment-meta><kwd-group><label>Taxon classification</label><kwd>
                <named-content content-type="kingdom">Animalia</named-content>
              </kwd><kwd>
                <named-content content-type="order">Squamata</named-content>
              </kwd><kwd>
                <named-content content-type="family">Gekkonidae</named-content>
              </kwd></kwd-group><mixed-citation publication-type="journal"><person-group><name><surname>Bhattarai</surname><given-names>Santosh</given-names></name><name><surname>Gautam</surname><given-names>Bivek</given-names></name><name><surname>Neupane</surname><given-names>Bishal Prasad</given-names></name><name><surname>Khandekar</surname><given-names>Akshay</given-names></name><name><surname>Thackeray</surname><given-names>Tejas</given-names></name><name><surname>Agarwal</surname><given-names>Ishan</given-names></name><name><surname>Olson</surname><given-names>Ashley R.</given-names></name><name><surname>Hogan</surname><given-names>Fiona</given-names></name><name><surname>Wright</surname><given-names>Wendy</given-names></name></person-group><article-title>﻿Description of two new species of <italic><tp:taxon-name><tp:taxon-name-part taxon-name-part-type="genus" reg="Cyrtodactylus">Cyrtodactylus</tp:taxon-name-part></tp:taxon-name></italic> Gray, 1827 (<tp:taxon-name><tp:taxon-name-part taxon-name-part-type="order">Squamata</tp:taxon-name-part></tp:taxon-name>, <tp:taxon-name><tp:taxon-name-part taxon-name-part-type="family">Gekkonidae</tp:taxon-name-part></tp:taxon-name>) from Nepal</article-title><source>Zookeys</source><day>23</day><month>09</month><year>2025</year><volume>1253</volume><fpage>131</fpage><lpage>160</lpage><pub-id pub-id-type="doi">10.3897/zookeys.1253.161933</pub-id></mixed-citation></tp:treatment-meta><tp:nomenclature><label>﻿</label><tp:taxon-name><object-id xmlns:xlink="http://www.w3.org/1999/xlink" content-type="arpha" xlink:type="simple">4EA4AE6D-42CC-5E42-A901-1CCBFDA734D2</object-id>
              <tp:taxon-name-part taxon-name-part-type="genus" reg="Cyrtodactylus">Cyrtodactylus</tp:taxon-name-part>
              <tp:taxon-name-part taxon-name-part-type="species" reg="makwanpurgadhiensis">makwanpurgadhiensis</tp:taxon-name-part>
              <object-id xmlns:xlink="http://www.w3.org/1999/xlink" content-type="zoobank" xlink:type="simple">https://zoobank.org/C4692B76-5A97-4D3E-BFB9-0A18DAD5168F</object-id>
            </tp:taxon-name><tp:taxon-status xmlns:xlink="http://www.w3.org/1999/xlink" xlink:type="simple">sp. nov.</tp:taxon-status><xref ref-type="fig" rid="F3">Figs 3</xref><xref ref-type="fig" rid="F4">, 4</xref><xref ref-type="fig" rid="F5">, 5</xref><xref ref-type="fig" rid="F6">, 6</xref><xref ref-type="fig" rid="F7">, 7</xref><xref ref-type="table" rid="T2">, Tables 2</xref><xref ref-type="table" rid="T3">, 3</xref></tp:nomenclature><tp:treatment-sec sec-type="type material" id="SECID0ETSAE"><title>Type material examined.</title><p><bold><italic>Holotype</italic>.</bold> • <abbrev xmlns:xlink="http://www.w3.org/1999/xlink" xlink:title="Natural History Museum, Kathmandu" id="ABBRID0E5SAE" xlink:type="simple">NHM</abbrev> 2025/383 (SB078), adult male, collected from on the walls of Makwanpurgadhi Fort (<named-content xmlns:xlink="http://www.w3.org/1999/xlink" content-type="dwc:verbatimCoordinates" xlink:type="simple"><named-content content-type="geo-json" specific-use="{&#34;type&#34;:&#34;Point&#34;,&#34;coordinates&#34;:[85.144833,27.413317]}" id="NCID0EFTAE" xlink:type="simple">27°24.799'N, 85°8.690'E</named-content></named-content>; ca 1050 m a.s.l.), Makwanpur District, Bagmati Province, Nepal; collected by Santosh Bhattarai on 10 July 2024. <bold><italic>Paratypes</italic>.</bold> • <abbrev xmlns:xlink="http://www.w3.org/1999/xlink" xlink:title="Natural History Museum, Kathmandu" id="ABBRID0EOTAE" xlink:type="simple">NHM</abbrev> 2025/384 (SB079), <abbrev xmlns:xlink="http://www.w3.org/1999/xlink" xlink:title="Natural History Museum, Kathmandu" id="ABBRID0ESTAE" xlink:type="simple">NHM</abbrev> 2025/385 (SB080), <abbrev xmlns:xlink="http://www.w3.org/1999/xlink" xlink:title="Natural History Museum, Kathmandu" id="ABBRID0EWTAE" xlink:type="simple">NHM</abbrev> 2025/386 (SB081), <abbrev xmlns:xlink="http://www.w3.org/1999/xlink" xlink:title="Natural History Museum, Kathmandu" id="ABBRID0E1TAE" xlink:type="simple">NHM</abbrev> 2025/387 (SB082), <abbrev xmlns:xlink="http://www.w3.org/1999/xlink" xlink:title="Natural History Museum, Kathmandu" id="ABBRID0E5TAE" xlink:type="simple">NHM</abbrev> 2025/388 (SB083), <abbrev xmlns:xlink="http://www.w3.org/1999/xlink" xlink:title="Natural History Museum, Kathmandu" id="ABBRID0ECUAE" xlink:type="simple">NHM</abbrev> 2025/389 (SB086) bear the same locality and collection data as holotype.</p></tp:treatment-sec><tp:treatment-sec sec-type="diagnosis" id="SECID0EGUAE"><title>Diagnosis.</title><p>A medium- sized <italic><tp:taxon-name><tp:taxon-name-part taxon-name-part-type="genus" reg="Cyrtodactylus">Cyrtodactylus</tp:taxon-name-part></tp:taxon-name></italic>, snout to vent length up to 78.7 mm. Dorsal pholidosis heterogeneous; smooth granular scales intermixed with fairly regularly arranged rows of enlarged, feebly keeled, weakly pointed tubercles; a weak ventrolateral fold on lower flank; 18–20 rows of dorsal tubercles at midbody, 32–40 tubercles in paravertebral rows; ventral scales subequal from chest to vent, smooth, subcircular, and subimbricate with rounded end; 38–41 scales across belly at midbody, 76–90 longitudinal scales between axilla to groin, 167–195 longitudinal scales from mental to cloaca; subdigital scansors smooth, unnotched, and mostly entire; 12–14 lamellae under digit I of manus and pes, 16–18 lamellae under digit IV of manus and 19–23 lamellae under digit IV of pes; a series of nine precloacal pore-bearing scales contiguous with 10 or 11 enlarged precloacal scales in males (<italic>n</italic> = 4); female lack pores but have 7–9 pitted homologous scales, and 11–13 enlarged precloacal scales (<italic>n</italic> = 3); dorsal scales on non-regenerated tail homogeneous, fairly regularly arranged, smooth, subcircular, flattened, and subimbricate, and larger than granular scales at dorsal midbody, gradually becoming larger posteriorly and dorsolaterally; a few scattered enlarged tubercles present on the tail base; subcaudal scales in median series smooth, variable in size and shape, and not enlarged; variegated dorsal pattern, original tail bearing 10–13 alternating dark and light bands.</p></tp:treatment-sec><tp:treatment-sec sec-type="Genetic divergence" id="SECID0EXUAE"><title>Genetic divergence.</title><p><italic><tp:taxon-name><tp:taxon-name-part taxon-name-part-type="genus" reg="Cyrtodactylus">Cyrtodactylus</tp:taxon-name-part> <tp:taxon-name-part taxon-name-part-type="species" reg="makwanpurgadhiensis">makwanpurgadhiensis</tp:taxon-name-part></tp:taxon-name></italic> sp. nov. is nested within the Nepalese clade of the Mountain subclade of the <italic>khasiensis</italic> group. It differs from members of the Nepalese clade by ≥ 14.5% uncorrected ND2 sequence divergence (Table <xref ref-type="table" rid="T1">1</xref>).</p></tp:treatment-sec><tp:treatment-sec sec-type="comparisons" id="SECID0EOVAE"><title>Comparisons with regional congeners.</title><p><italic><tp:taxon-name><tp:taxon-name-part taxon-name-part-type="genus" reg="Cyrtodactylus">Cyrtodactylus</tp:taxon-name-part> <tp:taxon-name-part taxon-name-part-type="species" reg="makwanpurgadhiensis">makwanpurgadhiensis</tp:taxon-name-part></tp:taxon-name></italic> sp. nov. can be differentiated from all regional congeners based on the following differing or non-overlapping characters: no femoral pores and nine precloacal pores in males (vs femoral pores present in <italic><tp:taxon-name><tp:taxon-name-part taxon-name-part-type="genus" reg="Cyrtodactylus">C.</tp:taxon-name-part> <tp:taxon-name-part taxon-name-part-type="species" reg="chitwanensis">chitwanensis</tp:taxon-name-part></tp:taxon-name></italic>, <italic><tp:taxon-name><tp:taxon-name-part taxon-name-part-type="genus" reg="Cyrtodactylus">C.</tp:taxon-name-part> <tp:taxon-name-part taxon-name-part-type="species" reg="fasciolatus">fasciolatus</tp:taxon-name-part></tp:taxon-name></italic>, <italic><tp:taxon-name><tp:taxon-name-part taxon-name-part-type="genus" reg="Cyrtodactylus">C.</tp:taxon-name-part> <tp:taxon-name-part taxon-name-part-type="species" reg="gubernatoris">gubernatoris</tp:taxon-name-part></tp:taxon-name></italic>, and <italic><tp:taxon-name><tp:taxon-name-part taxon-name-part-type="genus" reg="Cyrtodactylus">C.</tp:taxon-name-part> <tp:taxon-name-part taxon-name-part-type="species" reg="nepalensis">nepalensis</tp:taxon-name-part></tp:taxon-name></italic>; three or four precloacal pores in <italic><tp:taxon-name><tp:taxon-name-part taxon-name-part-type="genus" reg="Cyrtodactylus">C.</tp:taxon-name-part> <tp:taxon-name-part taxon-name-part-type="species" reg="annapurnaensis">annapurnaensis</tp:taxon-name-part></tp:taxon-name></italic>, 6–9 in <italic><tp:taxon-name><tp:taxon-name-part taxon-name-part-type="genus" reg="Cyrtodactylus">C.</tp:taxon-name-part> <tp:taxon-name-part taxon-name-part-type="species" reg="cayuensis">cayuensis</tp:taxon-name-part></tp:taxon-name></italic>, five in <italic><tp:taxon-name><tp:taxon-name-part taxon-name-part-type="genus" reg="Cyrtodactylus">C.</tp:taxon-name-part> <tp:taxon-name-part taxon-name-part-type="species" reg="chamba">chamba</tp:taxon-name-part></tp:taxon-name></italic>, 10 in <italic><tp:taxon-name><tp:taxon-name-part taxon-name-part-type="genus" reg="Cyrtodactylus">C.</tp:taxon-name-part> <tp:taxon-name-part taxon-name-part-type="species" reg="himalayicus">himalayicus</tp:taxon-name-part></tp:taxon-name></italic>, 7–11 in <italic><tp:taxon-name><tp:taxon-name-part taxon-name-part-type="genus" reg="Cyrtodactylus">C.</tp:taxon-name-part> <tp:taxon-name-part taxon-name-part-type="species" reg="kamengensis">kamengensis</tp:taxon-name-part></tp:taxon-name></italic>, 4–9 in <italic><tp:taxon-name><tp:taxon-name-part taxon-name-part-type="genus" reg="Cyrtodactylus">C.</tp:taxon-name-part> <tp:taxon-name-part taxon-name-part-type="species" reg="lawderanus">lawderanus</tp:taxon-name-part></tp:taxon-name></italic>, seven or eight in <italic><tp:taxon-name><tp:taxon-name-part taxon-name-part-type="genus" reg="Cyrtodactylus">C.</tp:taxon-name-part> <tp:taxon-name-part taxon-name-part-type="species" reg="martinstolli">martinstolli</tp:taxon-name-part></tp:taxon-name></italic>; seven or eight precloacal pores and one or two pores below precloacal row in <italic><tp:taxon-name><tp:taxon-name-part taxon-name-part-type="genus" reg="Cyrtodactylus">C.</tp:taxon-name-part> <tp:taxon-name-part taxon-name-part-type="species" reg="karanshahi">karanshahi</tp:taxon-name-part></tp:taxon-name></italic>); length of original tail &gt; <abbrev xmlns:xlink="http://www.w3.org/1999/xlink" xlink:title="snout vent length" id="ABBRID0ED1AE" xlink:type="simple">SVL</abbrev> (vs length of original tail &lt; <abbrev xmlns:xlink="http://www.w3.org/1999/xlink" xlink:title="snout vent length" id="ABBRID0EH1AE" xlink:type="simple">SVL</abbrev> in <italic><tp:taxon-name><tp:taxon-name-part taxon-name-part-type="genus" reg="Cyrtodactylus">C.</tp:taxon-name-part> <tp:taxon-name-part taxon-name-part-type="species" reg="lawderanus">lawderanus</tp:taxon-name-part></tp:taxon-name></italic>); median row of subcaudals not enlarged (vs median row of subcaudals enlarged in <italic><tp:taxon-name><tp:taxon-name-part taxon-name-part-type="genus" reg="Cyrtodactylus">C.</tp:taxon-name-part> <tp:taxon-name-part taxon-name-part-type="species" reg="chitwanensis">chitwanensis</tp:taxon-name-part></tp:taxon-name></italic>, <italic><tp:taxon-name><tp:taxon-name-part taxon-name-part-type="genus" reg="Cyrtodactylus">C.</tp:taxon-name-part> <tp:taxon-name-part taxon-name-part-type="species" reg="fasciolatus">fasciolatus</tp:taxon-name-part></tp:taxon-name></italic>, and <italic><tp:taxon-name><tp:taxon-name-part taxon-name-part-type="genus" reg="Cyrtodactylus">C.</tp:taxon-name-part> <tp:taxon-name-part taxon-name-part-type="species" reg="nepalensis">nepalensis</tp:taxon-name-part></tp:taxon-name></italic>); 18–20 rows of dorsal tubercles at midbody and 38–41 scales across belly at midbody (vs 24 or 25 <abbrev xmlns:xlink="http://www.w3.org/1999/xlink" xlink:title="dorsal tubercle rows" id="ABBRID0EX2AE" xlink:type="simple">DTR</abbrev> and 37 or 38 <abbrev xmlns:xlink="http://www.w3.org/1999/xlink" xlink:title="mid ventral scale rows" id="ABBRID0E22AE" xlink:type="simple">MVSR</abbrev> in <italic><tp:taxon-name><tp:taxon-name-part taxon-name-part-type="genus" reg="Cyrtodactylus">C.</tp:taxon-name-part> <tp:taxon-name-part taxon-name-part-type="species" reg="bhupathyi">bhupathyi</tp:taxon-name-part></tp:taxon-name></italic>, 13–15 <abbrev xmlns:xlink="http://www.w3.org/1999/xlink" xlink:title="dorsal tubercle rows" id="ABBRID0EK3AE" xlink:type="simple">DTR</abbrev> in <italic><tp:taxon-name><tp:taxon-name-part taxon-name-part-type="genus" reg="Cyrtodactylus">C.</tp:taxon-name-part> <tp:taxon-name-part taxon-name-part-type="species" reg="chamba">chamba</tp:taxon-name-part></tp:taxon-name></italic>, 39–42 <abbrev xmlns:xlink="http://www.w3.org/1999/xlink" xlink:title="mid ventral scale rows" id="ABBRID0EZ3AE" xlink:type="simple">MVSR</abbrev> in <italic><tp:taxon-name><tp:taxon-name-part taxon-name-part-type="genus" reg="Cyrtodactylus">C.</tp:taxon-name-part> <tp:taxon-name-part taxon-name-part-type="species" reg="karanshahi">karanshahi</tp:taxon-name-part></tp:taxon-name></italic>, 20–24 <abbrev xmlns:xlink="http://www.w3.org/1999/xlink" xlink:title="dorsal tubercle rows" id="ABBRID0EI4AE" xlink:type="simple">DTR</abbrev> and 30–34 <abbrev xmlns:xlink="http://www.w3.org/1999/xlink" xlink:title="mid ventral scale rows" id="ABBRID0EM4AE" xlink:type="simple">MVSR</abbrev> in <italic><tp:taxon-name><tp:taxon-name-part taxon-name-part-type="genus" reg="Cyrtodactylus">C.</tp:taxon-name-part> <tp:taxon-name-part taxon-name-part-type="species" reg="kamengensis">kamengensis</tp:taxon-name-part></tp:taxon-name></italic>, 19–23 <abbrev xmlns:xlink="http://www.w3.org/1999/xlink" xlink:title="dorsal tubercle rows" id="ABBRID0E24AE" xlink:type="simple">DTR</abbrev> in <italic><tp:taxon-name><tp:taxon-name-part taxon-name-part-type="genus" reg="Cyrtodactylus">C.</tp:taxon-name-part> <tp:taxon-name-part taxon-name-part-type="species" reg="martinstolli">martinstolli</tp:taxon-name-part></tp:taxon-name></italic>, 17 <abbrev xmlns:xlink="http://www.w3.org/1999/xlink" xlink:title="dorsal tubercle rows" id="ABBRID0EK5AE" xlink:type="simple">DTR</abbrev> in <italic><tp:taxon-name><tp:taxon-name-part taxon-name-part-type="genus" reg="Cyrtodactylus">C.</tp:taxon-name-part> <tp:taxon-name-part taxon-name-part-type="species" reg="nepalensis">nepalensis</tp:taxon-name-part></tp:taxon-name></italic>, 15 or 16 <abbrev xmlns:xlink="http://www.w3.org/1999/xlink" xlink:title="dorsal tubercle rows" id="ABBRID0EZ5AE" xlink:type="simple">DTR</abbrev> and 40–45 <abbrev xmlns:xlink="http://www.w3.org/1999/xlink" xlink:title="mid ventral scale rows" id="ABBRID0E45AE" xlink:type="simple">MVSR</abbrev> in <italic><tp:taxon-name><tp:taxon-name-part taxon-name-part-type="genus" reg="Cyrtodactylus">C.</tp:taxon-name-part> <tp:taxon-name-part taxon-name-part-type="species" reg="siangensis">siangensis</tp:taxon-name-part></tp:taxon-name></italic>); and moderate body size with maximum <abbrev xmlns:xlink="http://www.w3.org/1999/xlink" xlink:title="snout vent length" id="ABBRID0EM6AE" xlink:type="simple">SVL</abbrev> up to 78.7 mm (vs maximum <abbrev xmlns:xlink="http://www.w3.org/1999/xlink" xlink:title="snout vent length" id="ABBRID0EQ6AE" xlink:type="simple">SVL</abbrev> &lt; 65 mm in <italic><tp:taxon-name><tp:taxon-name-part taxon-name-part-type="genus" reg="Cyrtodactylus">C.</tp:taxon-name-part> <tp:taxon-name-part taxon-name-part-type="species" reg="annapurnaensis">annapurnaensis</tp:taxon-name-part></tp:taxon-name></italic>, <italic><tp:taxon-name><tp:taxon-name-part taxon-name-part-type="genus" reg="Cyrtodactylus">C.</tp:taxon-name-part> <tp:taxon-name-part taxon-name-part-type="species" reg="bhupathyi">bhupathyi</tp:taxon-name-part></tp:taxon-name></italic>, <italic><tp:taxon-name><tp:taxon-name-part taxon-name-part-type="genus" reg="Cyrtodactylus">C.</tp:taxon-name-part> <tp:taxon-name-part taxon-name-part-type="species" reg="chamba">chamba</tp:taxon-name-part></tp:taxon-name></italic>, <italic><tp:taxon-name><tp:taxon-name-part taxon-name-part-type="genus" reg="Cyrtodactylus">C.</tp:taxon-name-part> <tp:taxon-name-part taxon-name-part-type="species" reg="himalayicus">himalayicus</tp:taxon-name-part></tp:taxon-name></italic> and maximum <abbrev xmlns:xlink="http://www.w3.org/1999/xlink" xlink:title="snout vent length" id="ABBRID0EBBAG" xlink:type="simple">SVL</abbrev> &gt; 80 mm in <italic><tp:taxon-name><tp:taxon-name-part taxon-name-part-type="genus" reg="Cyrtodactylus">C.</tp:taxon-name-part> <tp:taxon-name-part taxon-name-part-type="species" reg="cayuensis">cayuensis</tp:taxon-name-part></tp:taxon-name></italic>, <italic><tp:taxon-name><tp:taxon-name-part taxon-name-part-type="genus" reg="Cyrtodactylus">C.</tp:taxon-name-part> <tp:taxon-name-part taxon-name-part-type="species" reg="chitwanensis">chitwanensis</tp:taxon-name-part></tp:taxon-name></italic>, <italic><tp:taxon-name><tp:taxon-name-part taxon-name-part-type="genus" reg="Cyrtodactylus">C.</tp:taxon-name-part> <tp:taxon-name-part taxon-name-part-type="species" reg="fasciolatus">fasciolatus</tp:taxon-name-part></tp:taxon-name></italic>, and <italic><tp:taxon-name><tp:taxon-name-part taxon-name-part-type="genus" reg="Cyrtodactylus">C.</tp:taxon-name-part> <tp:taxon-name-part taxon-name-part-type="species" reg="martinstolli">martinstolli</tp:taxon-name-part></tp:taxon-name></italic>); 32–40 tubercles in paravertebral rows (vs 49–58 <abbrev xmlns:xlink="http://www.w3.org/1999/xlink" xlink:title="paravertebral tubercles" id="ABBRID0ERCAG" xlink:type="simple">PVT</abbrev> in <italic><tp:taxon-name><tp:taxon-name-part taxon-name-part-type="genus" reg="Cyrtodactylus">C.</tp:taxon-name-part> <tp:taxon-name-part taxon-name-part-type="species" reg="kamengensis">kamengensis</tp:taxon-name-part></tp:taxon-name></italic>); 12–14 lamellae under digit I of manus and pes, 16–18 lamellae under digit IV of manus (vs. 14 or 15 under digit I of manus and pes and 18–20 under digit IV of manus in <italic><tp:taxon-name><tp:taxon-name-part taxon-name-part-type="genus" reg="Cyrtodactylus">C.</tp:taxon-name-part> <tp:taxon-name-part taxon-name-part-type="species" reg="martinstolli">martinstolli</tp:taxon-name-part></tp:taxon-name></italic>). <italic><tp:taxon-name><tp:taxon-name-part taxon-name-part-type="genus" reg="Cyrtodactylus">Cyrtodactylus</tp:taxon-name-part> <tp:taxon-name-part taxon-name-part-type="species" reg="makwanpurgadhiensis">makwanpurgadhiensis</tp:taxon-name-part></tp:taxon-name></italic> sp. nov. is distinguished from the other new species described in this paper as part of its description below.</p></tp:treatment-sec><tp:treatment-sec sec-type="description" id="SECID0EWDAG"><title>Description of the holotype.</title><p>Adult male in good state of preservation except tail bent towards left, and a 4.0 mm long incision in sternal region for tissue collection (Fig. <xref ref-type="fig" rid="F3">3A–D</xref>). <abbrev xmlns:xlink="http://www.w3.org/1999/xlink" xlink:title="snout vent length" id="ABBRID0EAEAG" xlink:type="simple">SVL</abbrev> 66.8 mm, head short (<abbrev xmlns:xlink="http://www.w3.org/1999/xlink" xlink:title="head length" id="ABBRID0EEEAG" xlink:type="simple">HL</abbrev>/<abbrev xmlns:xlink="http://www.w3.org/1999/xlink" xlink:title="snout vent length" id="ABBRID0EIEAG" xlink:type="simple">SVL</abbrev> 0.24), wide (<abbrev xmlns:xlink="http://www.w3.org/1999/xlink" xlink:title="head width" id="ABBRID0EMEAG" xlink:type="simple">HW</abbrev>/<abbrev xmlns:xlink="http://www.w3.org/1999/xlink" xlink:title="head length" id="ABBRID0EQEAG" xlink:type="simple">HL</abbrev> 0.69), not strongly depressed (HD/<abbrev xmlns:xlink="http://www.w3.org/1999/xlink" xlink:title="head length" id="ABBRID0EUEAG" xlink:type="simple">HL</abbrev> 0.38), distinct from neck. Loreal region inflated, canthus rostralis indistinct. Snout half of head length (<abbrev xmlns:xlink="http://www.w3.org/1999/xlink" xlink:title="eye to snout distance" id="ABBRID0EYEAG" xlink:type="simple">ES</abbrev>/<abbrev xmlns:xlink="http://www.w3.org/1999/xlink" xlink:title="head length" id="ABBRID0E3EAG" xlink:type="simple">HL</abbrev> 0.44), twice the eye diameter (<abbrev xmlns:xlink="http://www.w3.org/1999/xlink" xlink:title="eye to snout distance" id="ABBRID0EAFAG" xlink:type="simple">ES</abbrev>/<abbrev xmlns:xlink="http://www.w3.org/1999/xlink" xlink:title="eye diameter" id="ABBRID0EEFAG" xlink:type="simple">ED</abbrev> 2.00); scales on snout and canthus rostralis oval, subequal, smooth, much larger than those on forehead and interorbital region; scales on forehead similar to those on snout and canthus rostralis except slightly smaller; scales on interorbital, occipital, and temporal regions heterogeneous, composed of granular scales intermixed with enlarged, feebly keeled, rounded tubercles (Fig. <xref ref-type="fig" rid="F4">4A</xref>). Eye small (<abbrev xmlns:xlink="http://www.w3.org/1999/xlink" xlink:title="eye diameter" id="ABBRID0EMFAG" xlink:type="simple">ED</abbrev>/<abbrev xmlns:xlink="http://www.w3.org/1999/xlink" xlink:title="head length" id="ABBRID0EQFAG" xlink:type="simple">HL</abbrev> 0.22), with vertical pupil having crenulated margins; supraciliaries short, larger anteriorly; 15 interorbital scale rows across narrowest point of frontal; 47 scale rows between left and right supraciliaries at mid-orbit (Fig. <xref ref-type="fig" rid="F4">4A, C</xref>). Ear opening small, oval, deep (<abbrev xmlns:xlink="http://www.w3.org/1999/xlink" xlink:title="ear length" id="ABBRID0EYFAG" xlink:type="simple">EL</abbrev>/<abbrev xmlns:xlink="http://www.w3.org/1999/xlink" xlink:title="head length" id="ABBRID0E3FAG" xlink:type="simple">HL</abbrev> 0.10); eye to ear distance much greater than diameter of eye (<abbrev xmlns:xlink="http://www.w3.org/1999/xlink" xlink:title="eye to ear distance" id="ABBRID0EAGAG" xlink:type="simple">EE</abbrev>/<abbrev xmlns:xlink="http://www.w3.org/1999/xlink" xlink:title="eye diameter" id="ABBRID0EEGAG" xlink:type="simple">ED</abbrev> 1.36) (Fig. <xref ref-type="fig" rid="F4">4C</xref>). Rostral ~2 × wider (2.8 mm) than high (1.5 mm), incompletely divided dorsally by a strongly developed rostral groove for ~1/2 of its height; a single enlarged, roughly rectangular supranasal on each side, &gt; 5–6 × the size of upper postnasal, separated from each other behind rostral by a single much smaller internasal scale; rostral in contact with supralabial I, nostril and supranasal, and internasal on either side; nostrils oval, surrounded by three postnasals, supranasal, rostral, and supralabial I on either side; three subequal postnasals on either side; two rows of scales separate orbit from supralabials (Fig. <xref ref-type="fig" rid="F4">4C</xref>). Mental enlarged, subtriangular, slightly wider (2.8 mm) than high (2.4 mm); two pairs of postmentals, inner pair roughly triangular, slightly shorter (1.7 mm) than mental, in weak contact with each other below mental (0.3 mm); inner pair bordered by mental, infralabial I, outer postmental on either side and additionally by 11 slightly enlarged chin shields below; outer postmentals roughly rectangular, much smaller (0.8 mm) than inner pair, bordered by inner postmentals, infralabials I and II, and four chin shields on either side, 11 enlarged gular scales between left and right outer postmentals; all chin shields bordering postmentals flattened, subequal, subcircular, smooth, and much smaller than outermost postmentals; scales on rest of throat, granular, much smaller, smooth, and subcircular (Fig. <xref ref-type="fig" rid="F4">4B</xref>). Infralabials bordered below by a row or two of slightly enlarged, much elongated scales, decreasing in size posteriorly. Eleven supralabials to angle of jaw on either side and eight at midorbital position on left and seven on right side; supralabial I largest, gradually decreasing in size posteriorly; ten infralabials to angle of jaw on left and nine on right side, and seven at midorbital position on either side; infralabial I largest, gradually decreasing in size posteriorly (Fig. <xref ref-type="fig" rid="F4">4C</xref>).</p><fig id="F3" position="float" orientation="portrait"><object-id xmlns:xlink="http://www.w3.org/1999/xlink" content-type="doi" xlink:type="simple">10.3897/zookeys.1253.161933.figure3</object-id><object-id xmlns:xlink="http://www.w3.org/1999/xlink" content-type="arpha" xlink:type="simple">4A0DC8D6-2479-518F-8571-E89E84B1D0C9</object-id><label>Figure 3.</label><caption><p>Holotype of <italic><tp:taxon-name><tp:taxon-name-part taxon-name-part-type="genus" reg="Cyrtodactylus">Cyrtodactylus</tp:taxon-name-part> <tp:taxon-name-part taxon-name-part-type="species" reg="makwanpurgadhiensis">makwanpurgadhiensis</tp:taxon-name-part></tp:taxon-name></italic> sp. nov. (male, <abbrev xmlns:xlink="http://www.w3.org/1999/xlink" xlink:title="Natural History Museum, Kathmandu" id="ABBRID0ELHAG" xlink:type="simple">NHM</abbrev> 2025/383): A. Dorsal view of body; B. Ventral view of body; C. Dorsal view of tail, and D. Ventral view of tail. Scale bars 10 mm; photographs by AK.</p></caption><graphic xmlns:xlink="http://www.w3.org/1999/xlink" xlink:href="zookeys-1253-131_article-161933__-g003.jpg" position="float" orientation="portrait" xlink:type="simple" id="oo_1422526.jpg"><uri content-type="original_file" xlink:type="simple">https://binary.pensoft.net/fig/1422526</uri></graphic></fig><fig id="F4" position="float" orientation="portrait"><object-id xmlns:xlink="http://www.w3.org/1999/xlink" content-type="doi" xlink:type="simple">10.3897/zookeys.1253.161933.figure4</object-id><object-id xmlns:xlink="http://www.w3.org/1999/xlink" content-type="arpha" xlink:type="simple">6A52ECF0-8047-5B28-9A88-1BAA2DEA5732</object-id><label>Figure 4.</label><caption><p>Holotype of <italic><tp:taxon-name><tp:taxon-name-part taxon-name-part-type="genus" reg="Cyrtodactylus">Cyrtodactylus</tp:taxon-name-part> <tp:taxon-name-part taxon-name-part-type="species" reg="makwanpurgadhiensis">makwanpurgadhiensis</tp:taxon-name-part></tp:taxon-name></italic> sp. nov. (male, <abbrev xmlns:xlink="http://www.w3.org/1999/xlink" xlink:title="Natural History Museum, Kathmandu" id="ABBRID0EHIAG" xlink:type="simple">NHM</abbrev> 2025/383): A. Dorsal view of head; B. Ventral view of head; C. Lateral view of head on right; D. View of femoral region showing continuous series of precloacal pores; E. Ventral view of left manus, and F. Ventral view of left pes. Scale bars 5 mm; photographs by AK.</p></caption><graphic xmlns:xlink="http://www.w3.org/1999/xlink" xlink:href="zookeys-1253-131_article-161933__-g004.jpg" position="float" orientation="portrait" xlink:type="simple" id="oo_1422527.jpg"><uri content-type="original_file" xlink:type="simple">https://binary.pensoft.net/fig/1422527</uri></graphic></fig><p>Body relatively slender (<abbrev xmlns:xlink="http://www.w3.org/1999/xlink" xlink:title="body width" id="ABBRID0ESIAG" xlink:type="simple">BW</abbrev>/<abbrev xmlns:xlink="http://www.w3.org/1999/xlink" xlink:title="axilla to groin length" id="ABBRID0EWIAG" xlink:type="simple">AGL</abbrev> 0.34), trunk slightly less than half of <abbrev xmlns:xlink="http://www.w3.org/1999/xlink" xlink:title="snout vent length" id="ABBRID0E1IAG" xlink:type="simple">SVL</abbrev> (<abbrev xmlns:xlink="http://www.w3.org/1999/xlink" xlink:title="axilla to groin length" id="ABBRID0E5IAG" xlink:type="simple">AGL</abbrev>/<abbrev xmlns:xlink="http://www.w3.org/1999/xlink" xlink:title="snout vent length" id="ABBRID0ECJAG" xlink:type="simple">SVL</abbrev> 0.45) with weak ventrolateral fold (Fig. <xref ref-type="fig" rid="F5">5A–C</xref>). Dorsal pholidosis heterogeneous; smooth granular scales intermixed with fairly regularly arranged rows of enlarged, feebly keeled, weakly pointed tubercles; granular scales gradually increasing in size towards each flank, largest on mid-flank; granular scales on occiput slightly smaller than paravertebral granular scales; enlarged tubercles in ~19 longitudinal rows at midbody; 33 tubercles in paravertebral rows (Fig. <xref ref-type="fig" rid="F5">5A</xref>). Ventral scales much larger than granular scales on dorsum, subequal from chest to vent, smooth, subcircular and subimbricate with rounded end; scales on precloacal region distinctly enlarged; midbody scale rows across belly 41; 195 scales from mental to anterior border of cloaca and 87 scales between limb insertions (Fig. <xref ref-type="fig" rid="F5">5B</xref>). A continuous series of nine precloacal pores; femoral pores absent (Fig. <xref ref-type="fig" rid="F4">4D</xref>).</p><fig id="F5" position="float" orientation="portrait"><object-id xmlns:xlink="http://www.w3.org/1999/xlink" content-type="doi" xlink:type="simple">10.3897/zookeys.1253.161933.figure5</object-id><object-id xmlns:xlink="http://www.w3.org/1999/xlink" content-type="arpha" xlink:type="simple">511EDD5D-026D-54C8-856C-E8769B0E63DA</object-id><label>Figure 5.</label><caption><p>Holotype of <italic><tp:taxon-name><tp:taxon-name-part taxon-name-part-type="genus" reg="Cyrtodactylus">Cyrtodactylus</tp:taxon-name-part> <tp:taxon-name-part taxon-name-part-type="species" reg="makwanpurgadhiensis">makwanpurgadhiensis</tp:taxon-name-part></tp:taxon-name></italic> sp. nov. (male, <abbrev xmlns:xlink="http://www.w3.org/1999/xlink" xlink:title="Natural History Museum, Kathmandu" id="ABBRID0EJKAG" xlink:type="simple">NHM</abbrev> 2025/383): A. Dorsal view of midbody; B. Ventral view of midbody, and C. Lateral view of midbody on right. Scale bars 10 mm; photographs by AK.</p></caption><graphic xmlns:xlink="http://www.w3.org/1999/xlink" xlink:href="zookeys-1253-131_article-161933__-g005.jpg" position="float" orientation="portrait" xlink:type="simple" id="oo_1422528.jpg"><uri content-type="original_file" xlink:type="simple">https://binary.pensoft.net/fig/1422528</uri></graphic></fig><p>Scales on palm and soles, smooth, oval or subcircular, subequal and more or less flattened; scales on dorsal aspects of limbs heterogenous; composed of slightly smaller, smooth, subimbricate scales intermixed with enlarged, weakly keeled, weakly pointed tubercles which are slightly larger on thigh and shank than lower arm, enlarged tubercles absent on upper arm; scales on ventral aspect of upper arm smooth, granular, slightly smaller than granular scales on body dorsum, scales on ventral aspect of lower arm much larger than those on upper arm, smooth, subcircular, weakly conical to flattened, and subimbricate; ventral aspect of thigh and shank with enlarged, smooth, roughly rounded, flattened, subimbricate scales, slightly larger and oval on the shank but otherwise similar in size to those on body ventrals (Fig. <xref ref-type="fig" rid="F3">3A, B</xref>). Forelimbs and hindlimbs slightly long, slender (<abbrev xmlns:xlink="http://www.w3.org/1999/xlink" xlink:title="lower arm length" id="ABBRID0EYKAG" xlink:type="simple">LAL</abbrev>/ <abbrev xmlns:xlink="http://www.w3.org/1999/xlink" xlink:title="snout vent length" id="ABBRID0E3KAG" xlink:type="simple">SVL</abbrev> 0.14; <abbrev xmlns:xlink="http://www.w3.org/1999/xlink" xlink:title="crus length" id="ABBRID0EALAG" xlink:type="simple">CL</abbrev>/<abbrev xmlns:xlink="http://www.w3.org/1999/xlink" xlink:title="snout vent length" id="ABBRID0EELAG" xlink:type="simple">SVL</abbrev> 0.17); digits long, with a strong, recurved claw, distinctly inflected, distal portions laterally compressed conspicuously. Digits with mostly unpaired lamellae, separated into a basal and narrower distal series by a single, much enlarged lamella at inflection; basal lamellae series: (5-6-6-6-6 right manus, 3-6-7-8-7 right pes), (5-6-5-6-6 left manus, Fig. <xref ref-type="fig" rid="F4">4E</xref>; <xref ref-type="fig" rid="F3">3</xref>–<xref ref-type="fig" rid="F6">6</xref>–<xref ref-type="fig" rid="F7">7</xref>–<xref ref-type="fig" rid="F9">9</xref>–<xref ref-type="fig" rid="F6">6</xref> left pes, Fig. <xref ref-type="fig" rid="F4">4F</xref>); distal lamellae series: (9-10-12-12-11 right manus, 10-11-13-12-14 right pes), (9-10-12-12-11 left manus, Fig. <xref ref-type="fig" rid="F4">4E</xref>; <xref ref-type="fig" rid="F10">10</xref>–11–14–13–13 left pes, Fig. <xref ref-type="fig" rid="F4">4F</xref>). Relative length of digits (measurements in mm in parentheses): IV (5.8) &gt; III (5.4) &gt; V (5.1) &gt; II (4.9) &gt; I (3.6) (left manus); IV (7.3) &gt; III (6.9) &gt; V (6.3) &gt; II (5.4) &gt; I (3.6) (left pes).</p><p>Tail original, subcylindrical, slender, entire, slightly longer than body (<abbrev xmlns:xlink="http://www.w3.org/1999/xlink" xlink:title="tail length" id="ABBRID0E5MAG" xlink:type="simple">TL</abbrev>/<abbrev xmlns:xlink="http://www.w3.org/1999/xlink" xlink:title="snout vent length" id="ABBRID0ECNAG" xlink:type="simple">SVL</abbrev> 1.20) (Fig. <xref ref-type="fig" rid="F3">3C, D</xref>). Dorsal pholidosis on tail homogeneous; composed of fairly regularly arranged, smooth, subcircular, flattened, and subimbricate scales that are larger than granular scales on midbody dorsum, gradually becoming larger posteriorly and dorsolaterally; a few scattered enlarged tubercles present on the tail base (Fig. <xref ref-type="fig" rid="F3">3C</xref>). Scales on tail venter much larger than those on dorsal aspect, smooth, flattened, subimbricate; median series smooth, variable in size and shape, and not enlarged (Fig. <xref ref-type="fig" rid="F3">3D</xref>). Scales on tail base much smaller, smooth, subimbricate; three subequal and smooth postcloacal tubercles on left and four on right side (Fig. <xref ref-type="fig" rid="F3">3D</xref>).</p></tp:treatment-sec><tp:treatment-sec sec-type="Colouration in life" id="SECID0EWNAG"><title>Colouration in life</title><p><bold>(Fig. <xref ref-type="fig" rid="F6">6A</xref>).</bold> Dorsal ground colour of head, body, limbs and tail pale brown, strongly variegated with thick dark brown or black reticulations and pale brown blotches; labials with a few yellow streaks; distinct dark brown pre and postorbital streaks; a discontinuous light mid-vertebral stripe from neck to tail base; 12 dark and 13 pale caudal bands on original tail; rest of ventral surfaces immaculate; iris green-grey with dark reticulations, pupil bordered by pale orange.</p><fig id="F6" position="float" orientation="portrait"><object-id xmlns:xlink="http://www.w3.org/1999/xlink" content-type="doi" xlink:type="simple">10.3897/zookeys.1253.161933.figure6</object-id><object-id xmlns:xlink="http://www.w3.org/1999/xlink" content-type="arpha" xlink:type="simple">5B23C7D0-15C9-5038-BC65-B259A12D2472</object-id><label>Figure 6.</label><caption><p><italic><tp:taxon-name><tp:taxon-name-part taxon-name-part-type="genus" reg="Cyrtodactylus">Cyrtodactylus</tp:taxon-name-part> <tp:taxon-name-part taxon-name-part-type="species" reg="makwanpurgadhiensis">makwanpurgadhiensis</tp:taxon-name-part></tp:taxon-name></italic> sp. nov., in life: A. Holotype (adult male, <abbrev xmlns:xlink="http://www.w3.org/1999/xlink" xlink:title="Natural History Museum, Kathmandu" id="ABBRID0EWOAG" xlink:type="simple">NHM</abbrev> 2025/383) and B. Paratype (adult female, <abbrev xmlns:xlink="http://www.w3.org/1999/xlink" xlink:title="Natural History Museum, Kathmandu" id="ABBRID0E1OAG" xlink:type="simple">NHM</abbrev> 2025/386). Photographs by AK.</p></caption><graphic xmlns:xlink="http://www.w3.org/1999/xlink" xlink:href="zookeys-1253-131_article-161933__-g006.jpg" position="float" orientation="portrait" xlink:type="simple" id="oo_1422529.jpg"><uri content-type="original_file" xlink:type="simple">https://binary.pensoft.net/fig/1422529</uri></graphic></fig></tp:treatment-sec><tp:treatment-sec sec-type="variation" id="SECID0EDPAG"><title>Variation and additional information from paratypes</title><p><bold>(Figs <xref ref-type="fig" rid="F6">6B</xref>, <xref ref-type="fig" rid="F7">7</xref>).</bold> Mensural, meristic, and additional character state data for the type series is given in Tables <xref ref-type="table" rid="T2">2</xref>, <xref ref-type="table" rid="T3">3</xref> respectively. There are three adult females, two adult males, and a single subadult male ranging in size from 54.9–78.7 mm (Fig. <xref ref-type="fig" rid="F7">7A, B</xref>). All paratypes resemble the holotype except as follows: Five paratypes—<abbrev xmlns:xlink="http://www.w3.org/1999/xlink" xlink:title="Natural History Museum, Kathmandu" id="ABBRID0EAQAG" xlink:type="simple">NHM</abbrev> 2025/384, <abbrev xmlns:xlink="http://www.w3.org/1999/xlink" xlink:title="Natural History Museum, Kathmandu" id="ABBRID0EEQAG" xlink:type="simple">NHM</abbrev> 2025/385, <abbrev xmlns:xlink="http://www.w3.org/1999/xlink" xlink:title="Natural History Museum, Kathmandu" id="ABBRID0EIQAG" xlink:type="simple">NHM</abbrev> 2025/386, <abbrev xmlns:xlink="http://www.w3.org/1999/xlink" xlink:title="Natural History Museum, Kathmandu" id="ABBRID0EMQAG" xlink:type="simple">NHM</abbrev> 2025/387, and <abbrev xmlns:xlink="http://www.w3.org/1999/xlink" xlink:title="Natural History Museum, Kathmandu" id="ABBRID0EQQAG" xlink:type="simple">NHM</abbrev> 2025/388 with total three internasals, the one touching to rostral is ~3 × larger than the remaining two internasals. Inner postmentals bordered by mental, infralabial I, and outer postmental in all paratypes; additionally, bordered by six smaller chin shields in <abbrev xmlns:xlink="http://www.w3.org/1999/xlink" xlink:title="Natural History Museum, Kathmandu" id="ABBRID0EUQAG" xlink:type="simple">NHM</abbrev> 2025/384, eight in <abbrev xmlns:xlink="http://www.w3.org/1999/xlink" xlink:title="Natural History Museum, Kathmandu" id="ABBRID0EYQAG" xlink:type="simple">NHM</abbrev> 2025/385 and <abbrev xmlns:xlink="http://www.w3.org/1999/xlink" xlink:title="Natural History Museum, Kathmandu" id="ABBRID0E3QAG" xlink:type="simple">NHM</abbrev> 2025/389, 12 in <abbrev xmlns:xlink="http://www.w3.org/1999/xlink" xlink:title="Natural History Museum, Kathmandu" id="ABBRID0EARAG" xlink:type="simple">NHM</abbrev> 2025/386, seven in <abbrev xmlns:xlink="http://www.w3.org/1999/xlink" xlink:title="Natural History Museum, Kathmandu" id="ABBRID0EERAG" xlink:type="simple">NHM</abbrev> 2025/387, and nine in <abbrev xmlns:xlink="http://www.w3.org/1999/xlink" xlink:title="Natural History Museum, Kathmandu" id="ABBRID0EIRAG" xlink:type="simple">NHM</abbrev> 2025/388. Outer postmentals bordered by inner pair and infralabial I &amp; II in all paratypes; additionally, bordered by four smaller chin shields on left and five on right side in <abbrev xmlns:xlink="http://www.w3.org/1999/xlink" xlink:title="Natural History Museum, Kathmandu" id="ABBRID0EMRAG" xlink:type="simple">NHM</abbrev> 2025/386 and <abbrev xmlns:xlink="http://www.w3.org/1999/xlink" xlink:title="Natural History Museum, Kathmandu" id="ABBRID0EQRAG" xlink:type="simple">NHM</abbrev> 2025/388, and by five on either side in <abbrev xmlns:xlink="http://www.w3.org/1999/xlink" xlink:title="Natural History Museum, Kathmandu" id="ABBRID0EURAG" xlink:type="simple">NHM</abbrev> 2025/389. Three paratypes, <abbrev xmlns:xlink="http://www.w3.org/1999/xlink" xlink:title="Natural History Museum, Kathmandu" id="ABBRID0EYRAG" xlink:type="simple">NHM</abbrev> 2025/385, <abbrev xmlns:xlink="http://www.w3.org/1999/xlink" xlink:title="Natural History Museum, Kathmandu" id="ABBRID0E3RAG" xlink:type="simple">NHM</abbrev> 2025/386, and <abbrev xmlns:xlink="http://www.w3.org/1999/xlink" xlink:title="Natural History Museum, Kathmandu" id="ABBRID0EASAG" xlink:type="simple">NHM</abbrev> 2025/388 with original and complete tail, marginally longer than <abbrev xmlns:xlink="http://www.w3.org/1999/xlink" xlink:title="snout vent length" id="ABBRID0EESAG" xlink:type="simple">SVL</abbrev> (<abbrev xmlns:xlink="http://www.w3.org/1999/xlink" xlink:title="tail length" id="ABBRID0EISAG" xlink:type="simple">TL</abbrev>/<abbrev xmlns:xlink="http://www.w3.org/1999/xlink" xlink:title="snout vent length" id="ABBRID0EMSAG" xlink:type="simple">SVL</abbrev> 1.14, 1.12, and 1.14 respectively); <abbrev xmlns:xlink="http://www.w3.org/1999/xlink" xlink:title="Natural History Museum, Kathmandu" id="ABBRID0EQSAG" xlink:type="simple">NHM</abbrev> 2025/389 with complete but partially regenerated tail, which is detached from the body, marginally longer than body (<abbrev xmlns:xlink="http://www.w3.org/1999/xlink" xlink:title="tail length" id="ABBRID0EUSAG" xlink:type="simple">TL</abbrev>/<abbrev xmlns:xlink="http://www.w3.org/1999/xlink" xlink:title="snout vent length" id="ABBRID0EYSAG" xlink:type="simple">SVL</abbrev> 1.06); <abbrev xmlns:xlink="http://www.w3.org/1999/xlink" xlink:title="Natural History Museum, Kathmandu" id="ABBRID0E3SAG" xlink:type="simple">NHM</abbrev> 2025/384 with complete but fully regenerated tail, slightly shorter than body (<abbrev xmlns:xlink="http://www.w3.org/1999/xlink" xlink:title="tail length" id="ABBRID0EATAG" xlink:type="simple">TL</abbrev>/<abbrev xmlns:xlink="http://www.w3.org/1999/xlink" xlink:title="snout vent length" id="ABBRID0EETAG" xlink:type="simple">SVL</abbrev> 0.85); and <abbrev xmlns:xlink="http://www.w3.org/1999/xlink" xlink:title="Natural History Museum, Kathmandu" id="ABBRID0EITAG" xlink:type="simple">NHM</abbrev> 2025/387 with incomplete regenerating tail; original tail distinctly banded and regenerated tail light brown (Fig. <xref ref-type="fig" rid="F7">7A, B</xref>).</p><table-wrap id="T2" position="float" orientation="portrait"><label>Table 2.</label><caption><p>Mensural (mm) data for <italic><tp:taxon-name><tp:taxon-name-part taxon-name-part-type="genus" reg="Cyrtodactylus">Cyrtodactylus</tp:taxon-name-part> <tp:taxon-name-part taxon-name-part-type="species" reg="makwanpurgadhiensis">makwanpurgadhiensis</tp:taxon-name-part></tp:taxon-name></italic> sp. nov., and <italic><tp:taxon-name><tp:taxon-name-part taxon-name-part-type="genus" reg="Cyrtodactylus">C.</tp:taxon-name-part> <tp:taxon-name-part taxon-name-part-type="species" reg="chure">chure</tp:taxon-name-part></tp:taxon-name></italic> sp. nov. Abbreviations are listed in Materials and Methods except for: M = male, F = female, SA = subadult male, and * = tail incomplete.</p></caption><table id="TID0EX2BG" rules="all"><tbody><tr><th rowspan="1" colspan="1">Species</th><th rowspan="1" colspan="7"><italic><tp:taxon-name><tp:taxon-name-part taxon-name-part-type="genus" reg="Cyrtodactylus">C.</tp:taxon-name-part> <tp:taxon-name-part taxon-name-part-type="species" reg="makwanpurgadhiensis">makwanpurgadhiensis</tp:taxon-name-part></tp:taxon-name></italic> sp. nov.</th><th rowspan="1" colspan="4"><italic><tp:taxon-name><tp:taxon-name-part taxon-name-part-type="genus" reg="Cyrtodactylus">C.</tp:taxon-name-part> <tp:taxon-name-part taxon-name-part-type="species" reg="chure">chure</tp:taxon-name-part></tp:taxon-name></italic> sp. nov.</th></tr><tr><th rowspan="1" colspan="1">Type</th><th rowspan="1" colspan="1">Holotype</th><th rowspan="1" colspan="6">Paratypes</th><th rowspan="1" colspan="1">Holotype</th><th rowspan="1" colspan="3">Paratypes</th></tr><tr><td rowspan="1" colspan="1">Specimen Number</td><td rowspan="1" colspan="1"><abbrev xmlns:xlink="http://www.w3.org/1999/xlink" xlink:title="Natural History Museum, Kathmandu" id="ABBRID0ENWAG" xlink:type="simple">NHM</abbrev> 2025/383</td><td rowspan="1" colspan="1"><abbrev xmlns:xlink="http://www.w3.org/1999/xlink" xlink:title="Natural History Museum, Kathmandu" id="ABBRID0EVWAG" xlink:type="simple">NHM</abbrev> 2025/384</td><td rowspan="1" colspan="1"><abbrev xmlns:xlink="http://www.w3.org/1999/xlink" xlink:title="Natural History Museum, Kathmandu" id="ABBRID0E4WAG" xlink:type="simple">NHM</abbrev> 2025/385</td><td rowspan="1" colspan="1"><abbrev xmlns:xlink="http://www.w3.org/1999/xlink" xlink:title="Natural History Museum, Kathmandu" id="ABBRID0EFXAG" xlink:type="simple">NHM</abbrev> 2025/386</td><td rowspan="1" colspan="1"><abbrev xmlns:xlink="http://www.w3.org/1999/xlink" xlink:title="Natural History Museum, Kathmandu" id="ABBRID0ENXAG" xlink:type="simple">NHM</abbrev> 2025/387</td><td rowspan="1" colspan="1"><abbrev xmlns:xlink="http://www.w3.org/1999/xlink" xlink:title="Natural History Museum, Kathmandu" id="ABBRID0EVXAG" xlink:type="simple">NHM</abbrev> 2025/388</td><td rowspan="1" colspan="1"><abbrev xmlns:xlink="http://www.w3.org/1999/xlink" xlink:title="Natural History Museum, Kathmandu" id="ABBRID0E4XAG" xlink:type="simple">NHM</abbrev> 2025/389</td><td rowspan="1" colspan="1"><abbrev xmlns:xlink="http://www.w3.org/1999/xlink" xlink:title="Natural History Museum, Kathmandu" id="ABBRID0EFYAG" xlink:type="simple">NHM</abbrev> 2025/379</td><td rowspan="1" colspan="1"><abbrev xmlns:xlink="http://www.w3.org/1999/xlink" xlink:title="Natural History Museum, Kathmandu" id="ABBRID0ENYAG" xlink:type="simple">NHM</abbrev> 2025/380</td><td rowspan="1" colspan="1"><abbrev xmlns:xlink="http://www.w3.org/1999/xlink" xlink:title="Natural History Museum, Kathmandu" id="ABBRID0EVYAG" xlink:type="simple">NHM</abbrev> 2025/381</td><td rowspan="1" colspan="1"><abbrev xmlns:xlink="http://www.w3.org/1999/xlink" xlink:title="Natural History Museum, Kathmandu" id="ABBRID0E4YAG" xlink:type="simple">NHM</abbrev> 2025/382</td></tr><tr><td rowspan="1" colspan="1">Sex</td><td rowspan="1" colspan="1">M</td><td rowspan="1" colspan="1">F</td><td rowspan="1" colspan="1">M</td><td rowspan="1" colspan="1">F</td><td rowspan="1" colspan="1">M</td><td rowspan="1" colspan="1">SA M</td><td rowspan="1" colspan="1">F</td><td rowspan="1" colspan="1">M</td><td rowspan="1" colspan="1">M</td><td rowspan="1" colspan="1">F</td><td rowspan="1" colspan="1">F</td></tr><tr><td rowspan="1" colspan="1">
                      <abbrev xmlns:xlink="http://www.w3.org/1999/xlink" xlink:title="snout vent length" id="ABBRID0EL1AG" xlink:type="simple">SVL</abbrev>
                    </td><td rowspan="1" colspan="1">66.8</td><td rowspan="1" colspan="1">75.6</td><td rowspan="1" colspan="1">66.2</td><td rowspan="1" colspan="1">69.3</td><td rowspan="1" colspan="1">61.8</td><td rowspan="1" colspan="1">54.9</td><td rowspan="1" colspan="1">78.7</td><td rowspan="1" colspan="1">60.0</td><td rowspan="1" colspan="1">58.4</td><td rowspan="1" colspan="1">68.7</td><td rowspan="1" colspan="1">63.8</td></tr><tr><td rowspan="1" colspan="1">
                      <abbrev xmlns:xlink="http://www.w3.org/1999/xlink" xlink:title="tail length" id="ABBRID0EV2AG" xlink:type="simple">TL</abbrev>
                    </td><td rowspan="1" colspan="1">79.9</td><td rowspan="1" colspan="1">63.9</td><td rowspan="1" colspan="1">75.3</td><td rowspan="1" colspan="1">77.6</td><td rowspan="1" colspan="1">24.4*</td><td rowspan="1" colspan="1">62.6</td><td rowspan="1" colspan="1">83.7</td><td rowspan="1" colspan="1">66.6</td><td rowspan="1" colspan="1">63.7</td><td rowspan="1" colspan="1">48.6</td><td rowspan="1" colspan="1">67.5</td></tr><tr><td rowspan="1" colspan="1">
                      <abbrev xmlns:xlink="http://www.w3.org/1999/xlink" xlink:title="tail width" id="ABBRID0E63AG" xlink:type="simple">TW</abbrev>
                    </td><td rowspan="1" colspan="1">7.4</td><td rowspan="1" colspan="1">6.6</td><td rowspan="1" colspan="1">6.9</td><td rowspan="1" colspan="1">6.1</td><td rowspan="1" colspan="1">6.5</td><td rowspan="1" colspan="1">5.6</td><td rowspan="1" colspan="1">6.5</td><td rowspan="1" colspan="1">6.8</td><td rowspan="1" colspan="1">6.0</td><td rowspan="1" colspan="1">5.0</td><td rowspan="1" colspan="1">4.8</td></tr><tr><td rowspan="1" colspan="1">
                      <abbrev xmlns:xlink="http://www.w3.org/1999/xlink" xlink:title="lower arm length" id="ABBRID0EJ5AG" xlink:type="simple">LAL</abbrev>
                    </td><td rowspan="1" colspan="1">9.4</td><td rowspan="1" colspan="1">10.1</td><td rowspan="1" colspan="1">9.8</td><td rowspan="1" colspan="1">8.9</td><td rowspan="1" colspan="1">8.6</td><td rowspan="1" colspan="1">8.2</td><td rowspan="1" colspan="1">10.0</td><td rowspan="1" colspan="1">9.2</td><td rowspan="1" colspan="1">7.4</td><td rowspan="1" colspan="1">8.7</td><td rowspan="1" colspan="1">8.5</td></tr><tr><td rowspan="1" colspan="1">
                      <abbrev xmlns:xlink="http://www.w3.org/1999/xlink" xlink:title="crus length" id="ABBRID0ET6AG" xlink:type="simple">CL</abbrev>
                    </td><td rowspan="1" colspan="1">11.1</td><td rowspan="1" colspan="1">12.7</td><td rowspan="1" colspan="1">11.4</td><td rowspan="1" colspan="1">11.3</td><td rowspan="1" colspan="1">10.9</td><td rowspan="1" colspan="1">9.4</td><td rowspan="1" colspan="1">12.7</td><td rowspan="1" colspan="1">10.6</td><td rowspan="1" colspan="1">10.1</td><td rowspan="1" colspan="1">11.7</td><td rowspan="1" colspan="1">10.8</td></tr><tr><td rowspan="1" colspan="1">
                      <abbrev xmlns:xlink="http://www.w3.org/1999/xlink" xlink:title="axilla to groin length" id="ABBRID0E4ABG" xlink:type="simple">AGL</abbrev>
                    </td><td rowspan="1" colspan="1">30.1</td><td rowspan="1" colspan="1">35.2</td><td rowspan="1" colspan="1">29.9</td><td rowspan="1" colspan="1">33.6</td><td rowspan="1" colspan="1">30.1</td><td rowspan="1" colspan="1">26.5</td><td rowspan="1" colspan="1">37.2</td><td rowspan="1" colspan="1">26.4</td><td rowspan="1" colspan="1">25.6</td><td rowspan="1" colspan="1">29.7</td><td rowspan="1" colspan="1">29.5</td></tr><tr><td rowspan="1" colspan="1">
                      <abbrev xmlns:xlink="http://www.w3.org/1999/xlink" xlink:title="body height" id="ABBRID0EHCBG" xlink:type="simple">BH</abbrev>
                    </td><td rowspan="1" colspan="1">6.4</td><td rowspan="1" colspan="1">8.6</td><td rowspan="1" colspan="1">5.8</td><td rowspan="1" colspan="1">9.3</td><td rowspan="1" colspan="1">6.4</td><td rowspan="1" colspan="1">5.8</td><td rowspan="1" colspan="1">9.9</td><td rowspan="1" colspan="1">5.5</td><td rowspan="1" colspan="1">5.8</td><td rowspan="1" colspan="1">8.1</td><td rowspan="1" colspan="1">7.4</td></tr><tr><td rowspan="1" colspan="1">
                      <abbrev xmlns:xlink="http://www.w3.org/1999/xlink" xlink:title="body width" id="ABBRID0ERDBG" xlink:type="simple">BW</abbrev>
                    </td><td rowspan="1" colspan="1">10.2</td><td rowspan="1" colspan="1">14.7</td><td rowspan="1" colspan="1">10.3</td><td rowspan="1" colspan="1">14.3</td><td rowspan="1" colspan="1">10.3</td><td rowspan="1" colspan="1">8.5</td><td rowspan="1" colspan="1">14.7</td><td rowspan="1" colspan="1">11.0</td><td rowspan="1" colspan="1">10.2</td><td rowspan="1" colspan="1">14.4</td><td rowspan="1" colspan="1">13.3</td></tr><tr><td rowspan="1" colspan="1">
                      <abbrev xmlns:xlink="http://www.w3.org/1999/xlink" xlink:title="head length" id="ABBRID0E2EBG" xlink:type="simple">HL</abbrev>
                    </td><td rowspan="1" colspan="1">16.3</td><td rowspan="1" colspan="1">17..7</td><td rowspan="1" colspan="1">16.2</td><td rowspan="1" colspan="1">17.2</td><td rowspan="1" colspan="1">15.5</td><td rowspan="1" colspan="1">13.2</td><td rowspan="1" colspan="1">18.8</td><td rowspan="1" colspan="1">15.3</td><td rowspan="1" colspan="1">14.2</td><td rowspan="1" colspan="1">15.9</td><td rowspan="1" colspan="1">15.7</td></tr><tr><td rowspan="1" colspan="1">
                      <abbrev xmlns:xlink="http://www.w3.org/1999/xlink" xlink:title="head width" id="ABBRID0EFGBG" xlink:type="simple">HW</abbrev>
                    </td><td rowspan="1" colspan="1">11.2</td><td rowspan="1" colspan="1">12.2</td><td rowspan="1" colspan="1">11.4</td><td rowspan="1" colspan="1">11.6</td><td rowspan="1" colspan="1">10.6</td><td rowspan="1" colspan="1">10.2</td><td rowspan="1" colspan="1">12.9</td><td rowspan="1" colspan="1">10.7</td><td rowspan="1" colspan="1">9.9</td><td rowspan="1" colspan="1">12.0</td><td rowspan="1" colspan="1">10.8</td></tr><tr><td rowspan="1" colspan="1">
                      <abbrev xmlns:xlink="http://www.w3.org/1999/xlink" xlink:title="head height" id="ABBRID0EPHBG" xlink:type="simple">HH</abbrev>
                    </td><td rowspan="1" colspan="1">6.2</td><td rowspan="1" colspan="1">7.1</td><td rowspan="1" colspan="1">6.6</td><td rowspan="1" colspan="1">6.8</td><td rowspan="1" colspan="1">6.5</td><td rowspan="1" colspan="1">5.8</td><td rowspan="1" colspan="1">7.4</td><td rowspan="1" colspan="1">6.1</td><td rowspan="1" colspan="1">5.6</td><td rowspan="1" colspan="1">6.5</td><td rowspan="1" colspan="1">6.4</td></tr><tr><td rowspan="1" colspan="1">
                      <abbrev xmlns:xlink="http://www.w3.org/1999/xlink" xlink:title="eye diameter" id="ABBRID0EZIBG" xlink:type="simple">ED</abbrev>
                    </td><td rowspan="1" colspan="1">3.6</td><td rowspan="1" colspan="1">4.0</td><td rowspan="1" colspan="1">3.4</td><td rowspan="1" colspan="1">3.7</td><td rowspan="1" colspan="1">3.5</td><td rowspan="1" colspan="1">2.7</td><td rowspan="1" colspan="1">4.4</td><td rowspan="1" colspan="1">4.1</td><td rowspan="1" colspan="1">3.7</td><td rowspan="1" colspan="1">3.6</td><td rowspan="1" colspan="1">3.8</td></tr><tr><td rowspan="1" colspan="1">
                      <abbrev xmlns:xlink="http://www.w3.org/1999/xlink" xlink:title="eye to ear distance" id="ABBRID0EDKBG" xlink:type="simple">EE</abbrev>
                    </td><td rowspan="1" colspan="1">4.9</td><td rowspan="1" colspan="1">5.7</td><td rowspan="1" colspan="1">4.7</td><td rowspan="1" colspan="1">5.2</td><td rowspan="1" colspan="1">4.5</td><td rowspan="1" colspan="1">3.9</td><td rowspan="1" colspan="1">5.5</td><td rowspan="1" colspan="1">4.8</td><td rowspan="1" colspan="1">4.5</td><td rowspan="1" colspan="1">4.8</td><td rowspan="1" colspan="1">4.5</td></tr><tr><td rowspan="1" colspan="1">
                      <abbrev xmlns:xlink="http://www.w3.org/1999/xlink" xlink:title="eye to snout distance" id="ABBRID0ENLBG" xlink:type="simple">ES</abbrev>
                    </td><td rowspan="1" colspan="1">7.2</td><td rowspan="1" colspan="1">8.3</td><td rowspan="1" colspan="1">7.0</td><td rowspan="1" colspan="1">7.5</td><td rowspan="1" colspan="1">6.8</td><td rowspan="1" colspan="1">6.3</td><td rowspan="1" colspan="1">8.7</td><td rowspan="1" colspan="1">6.8</td><td rowspan="1" colspan="1">6.6</td><td rowspan="1" colspan="1">7.6</td><td rowspan="1" colspan="1">7.3</td></tr><tr><td rowspan="1" colspan="1">
                      <abbrev xmlns:xlink="http://www.w3.org/1999/xlink" xlink:title="eye to nares distance" id="ABBRID0EXMBG" xlink:type="simple">EN</abbrev>
                    </td><td rowspan="1" colspan="1">5.2</td><td rowspan="1" colspan="1">6.2</td><td rowspan="1" colspan="1">5.6</td><td rowspan="1" colspan="1">6.1</td><td rowspan="1" colspan="1">4.8</td><td rowspan="1" colspan="1">4.4</td><td rowspan="1" colspan="1">6.4</td><td rowspan="1" colspan="1">5.1</td><td rowspan="1" colspan="1">5.1</td><td rowspan="1" colspan="1">5.2</td><td rowspan="1" colspan="1">5.3</td></tr><tr><td rowspan="1" colspan="1">
                      <abbrev xmlns:xlink="http://www.w3.org/1999/xlink" xlink:title="internarial distance" id="ABBRID0EBOBG" xlink:type="simple">IN</abbrev>
                    </td><td rowspan="1" colspan="1">2.1</td><td rowspan="1" colspan="1">2.2</td><td rowspan="1" colspan="1">1.9</td><td rowspan="1" colspan="1">2.0</td><td rowspan="1" colspan="1">1.9</td><td rowspan="1" colspan="1">1.5</td><td rowspan="1" colspan="1">2.5</td><td rowspan="1" colspan="1">2.2</td><td rowspan="1" colspan="1">1.9</td><td rowspan="1" colspan="1">2.0</td><td rowspan="1" colspan="1">2.0</td></tr><tr><td rowspan="1" colspan="1">
                      <abbrev xmlns:xlink="http://www.w3.org/1999/xlink" xlink:title="interorbital distance" id="ABBRID0ELPBG" xlink:type="simple">IO</abbrev>
                    </td><td rowspan="1" colspan="1">3.3</td><td rowspan="1" colspan="1">3.6</td><td rowspan="1" colspan="1">3.2</td><td rowspan="1" colspan="1">3.8</td><td rowspan="1" colspan="1">3.5</td><td rowspan="1" colspan="1">2.8</td><td rowspan="1" colspan="1">3.9</td><td rowspan="1" colspan="1">3.7</td><td rowspan="1" colspan="1">3.4</td><td rowspan="1" colspan="1">4.1</td><td rowspan="1" colspan="1">3.3</td></tr><tr><td rowspan="1" colspan="1">
                      <abbrev xmlns:xlink="http://www.w3.org/1999/xlink" xlink:title="ear length" id="ABBRID0EVQBG" xlink:type="simple">EL</abbrev>
                    </td><td rowspan="1" colspan="1">1.6</td><td rowspan="1" colspan="1">2.2</td><td rowspan="1" colspan="1">1.9</td><td rowspan="1" colspan="1">1.5</td><td rowspan="1" colspan="1">1.8</td><td rowspan="1" colspan="1">1.5</td><td rowspan="1" colspan="1">1.8</td><td rowspan="1" colspan="1">1.5</td><td rowspan="1" colspan="1">1.2</td><td rowspan="1" colspan="1">1.7</td><td rowspan="1" colspan="1">1.6</td></tr></tbody></table></table-wrap><table-wrap id="T3" position="float" orientation="portrait"><label>Table 3.</label><caption><p>Meristic data for <italic><tp:taxon-name><tp:taxon-name-part taxon-name-part-type="genus" reg="Cyrtodactylus">Cyrtodactylus</tp:taxon-name-part> <tp:taxon-name-part taxon-name-part-type="species" reg="makwanpurgadhiensis">makwanpurgadhiensis</tp:taxon-name-part></tp:taxon-name></italic> sp. nov. and <italic><tp:taxon-name><tp:taxon-name-part taxon-name-part-type="genus" reg="Cyrtodactylus">C.</tp:taxon-name-part> <tp:taxon-name-part taxon-name-part-type="species" reg="chure">chure</tp:taxon-name-part></tp:taxon-name></italic> sp. nov. The values in parentheses are the number of pitted scales in females. Abbreviations are listed in Materials and methods except for: M = male, F = female, SA = subadult, L&amp;R = left &amp; right, P/A = present/absent, * = incomplete count, / = data unavailable; numbers in parentheses for <abbrev xmlns:xlink="http://www.w3.org/1999/xlink" xlink:title="precloacal scales" id="ABBRID0EZSBG" xlink:type="simple">PCS</abbrev> indicates number of pitted scales in females.</p></caption><table id="TID0E24AI" rules="all"><tbody><tr><th rowspan="1" colspan="1">Species</th><th rowspan="1" colspan="7"><italic><tp:taxon-name><tp:taxon-name-part taxon-name-part-type="genus" reg="Cyrtodactylus">C.</tp:taxon-name-part> <tp:taxon-name-part taxon-name-part-type="species" reg="makwanpurgadhiensis">makwanpurgadhiensis</tp:taxon-name-part></tp:taxon-name></italic> sp. nov.</th><th rowspan="1" colspan="4"><italic><tp:taxon-name><tp:taxon-name-part taxon-name-part-type="genus" reg="Cyrtodactylus">C.</tp:taxon-name-part> <tp:taxon-name-part taxon-name-part-type="species" reg="chure">chure</tp:taxon-name-part></tp:taxon-name></italic> sp. nov.</th></tr><tr><th rowspan="1" colspan="1">Type</th><th rowspan="1" colspan="1">Holotype</th><th rowspan="1" colspan="6">Paratypes</th><th rowspan="1" colspan="1">Holotype</th><th rowspan="1" colspan="3">Paratypes</th></tr><tr><td rowspan="1" colspan="1">Specimen Number</td><td rowspan="1" colspan="1"><abbrev xmlns:xlink="http://www.w3.org/1999/xlink" xlink:title="Natural History Museum, Kathmandu" id="ABBRID0E2UBG" xlink:type="simple">NHM</abbrev> 2025/383</td><td rowspan="1" colspan="1"><abbrev xmlns:xlink="http://www.w3.org/1999/xlink" xlink:title="Natural History Museum, Kathmandu" id="ABBRID0EDVBG" xlink:type="simple">NHM</abbrev> 2025/384</td><td rowspan="1" colspan="1"><abbrev xmlns:xlink="http://www.w3.org/1999/xlink" xlink:title="Natural History Museum, Kathmandu" id="ABBRID0ELVBG" xlink:type="simple">NHM</abbrev> 2025/385</td><td rowspan="1" colspan="1"><abbrev xmlns:xlink="http://www.w3.org/1999/xlink" xlink:title="Natural History Museum, Kathmandu" id="ABBRID0ETVBG" xlink:type="simple">NHM</abbrev> 2025/386</td><td rowspan="1" colspan="1"><abbrev xmlns:xlink="http://www.w3.org/1999/xlink" xlink:title="Natural History Museum, Kathmandu" id="ABBRID0E2VBG" xlink:type="simple">NHM</abbrev> 2025/387</td><td rowspan="1" colspan="1"><abbrev xmlns:xlink="http://www.w3.org/1999/xlink" xlink:title="Natural History Museum, Kathmandu" id="ABBRID0EDWBG" xlink:type="simple">NHM</abbrev> 2025/388</td><td rowspan="1" colspan="1"><abbrev xmlns:xlink="http://www.w3.org/1999/xlink" xlink:title="Natural History Museum, Kathmandu" id="ABBRID0ELWBG" xlink:type="simple">NHM</abbrev> 2025/389</td><td rowspan="1" colspan="1"><abbrev xmlns:xlink="http://www.w3.org/1999/xlink" xlink:title="Natural History Museum, Kathmandu" id="ABBRID0ETWBG" xlink:type="simple">NHM</abbrev> 2025/379</td><td rowspan="1" colspan="1"><abbrev xmlns:xlink="http://www.w3.org/1999/xlink" xlink:title="Natural History Museum, Kathmandu" id="ABBRID0E2WBG" xlink:type="simple">NHM</abbrev> 2025/380</td><td rowspan="1" colspan="1"><abbrev xmlns:xlink="http://www.w3.org/1999/xlink" xlink:title="Natural History Museum, Kathmandu" id="ABBRID0EDXBG" xlink:type="simple">NHM</abbrev> 2025/381</td><td rowspan="1" colspan="1"><abbrev xmlns:xlink="http://www.w3.org/1999/xlink" xlink:title="Natural History Museum, Kathmandu" id="ABBRID0ELXBG" xlink:type="simple">NHM</abbrev> 2025/382</td></tr><tr><td rowspan="1" colspan="1">Sex</td><td rowspan="1" colspan="1">M</td><td rowspan="1" colspan="1">F</td><td rowspan="1" colspan="1">M</td><td rowspan="1" colspan="1">F</td><td rowspan="1" colspan="1">M</td><td rowspan="1" colspan="1">SAM</td><td rowspan="1" colspan="1">F</td><td rowspan="1" colspan="1">M</td><td rowspan="1" colspan="1">M</td><td rowspan="1" colspan="1">F</td><td rowspan="1" colspan="1">F</td></tr><tr><td rowspan="1" colspan="1">
                      <abbrev xmlns:xlink="http://www.w3.org/1999/xlink" xlink:title="number of internasals" id="ABBRID0EZYBG" xlink:type="simple">INS</abbrev>
                    </td><td rowspan="1" colspan="1">1</td><td rowspan="1" colspan="1">3</td><td rowspan="1" colspan="1">3</td><td rowspan="1" colspan="1">3</td><td rowspan="1" colspan="1">3</td><td rowspan="1" colspan="1">3</td><td rowspan="1" colspan="1">1</td><td rowspan="1" colspan="1">3</td><td rowspan="1" colspan="1">1</td><td rowspan="1" colspan="1">1</td><td rowspan="1" colspan="1">3</td></tr><tr><td rowspan="1" colspan="1"><abbrev xmlns:xlink="http://www.w3.org/1999/xlink" xlink:title="number of supralabials" id="ABBRID0ED1BG" xlink:type="simple">SL</abbrev> L&amp;R</td><td rowspan="1" colspan="1">11&amp;11</td><td rowspan="1" colspan="1">12&amp;12</td><td rowspan="1" colspan="1">11&amp;12</td><td rowspan="1" colspan="1">11&amp;12</td><td rowspan="1" colspan="1">11&amp;11</td><td rowspan="1" colspan="1">11&amp;11</td><td rowspan="1" colspan="1">13&amp;12</td><td rowspan="1" colspan="1">12&amp;12</td><td rowspan="1" colspan="1">11&amp;11</td><td rowspan="1" colspan="1">11&amp;11</td><td rowspan="1" colspan="1">13&amp;12</td></tr><tr><td rowspan="1" colspan="1"><abbrev xmlns:xlink="http://www.w3.org/1999/xlink" xlink:title="infralabials" id="ABBRID0EN2BG" xlink:type="simple">IL</abbrev> L&amp;R</td><td rowspan="1" colspan="1">10&amp;9</td><td rowspan="1" colspan="1">9&amp;9</td><td rowspan="1" colspan="1">10&amp;10</td><td rowspan="1" colspan="1">9&amp;9</td><td rowspan="1" colspan="1">10&amp;11</td><td rowspan="1" colspan="1">9&amp;10</td><td rowspan="1" colspan="1">9&amp;9</td><td rowspan="1" colspan="1">10&amp;11</td><td rowspan="1" colspan="1">10&amp;9</td><td rowspan="1" colspan="1">11&amp;10</td><td rowspan="1" colspan="1">11&amp;11</td></tr><tr><td rowspan="1" colspan="1"><abbrev xmlns:xlink="http://www.w3.org/1999/xlink" xlink:title="supralabials at midorbital position" id="ABBRID0EX3BG" xlink:type="simple">SL M</abbrev> L&amp;R</td><td rowspan="1" colspan="1">8&amp;7</td><td rowspan="1" colspan="1">8&amp;8</td><td rowspan="1" colspan="1">8&amp;9</td><td rowspan="1" colspan="1">8&amp;8</td><td rowspan="1" colspan="1">8&amp;8</td><td rowspan="1" colspan="1">8&amp;8</td><td rowspan="1" colspan="1">8&amp;7</td><td rowspan="1" colspan="1">8&amp;8</td><td rowspan="1" colspan="1">8&amp;8</td><td rowspan="1" colspan="1">8&amp;8</td><td rowspan="1" colspan="1">8&amp;8</td></tr><tr><td rowspan="1" colspan="1"><abbrev xmlns:xlink="http://www.w3.org/1999/xlink" xlink:title="infralabials at midorbital position" id="ABBRID0EB5BG" xlink:type="simple">IL M</abbrev> L&amp;R</td><td rowspan="1" colspan="1">7&amp;7</td><td rowspan="1" colspan="1">6&amp;6</td><td rowspan="1" colspan="1">6&amp;6</td><td rowspan="1" colspan="1">7&amp;7</td><td rowspan="1" colspan="1">7&amp;8</td><td rowspan="1" colspan="1">7&amp;7</td><td rowspan="1" colspan="1">6&amp;6</td><td rowspan="1" colspan="1">6&amp;6</td><td rowspan="1" colspan="1">6&amp;8</td><td rowspan="1" colspan="1">7&amp;7</td><td rowspan="1" colspan="1">7&amp;7</td></tr><tr><td rowspan="1" colspan="1"><abbrev xmlns:xlink="http://www.w3.org/1999/xlink" xlink:title="paravertebral tubercles" id="ABBRID0EL6BG" xlink:type="simple">PVT</abbrev> L&amp;R</td><td rowspan="1" colspan="1">33&amp;33</td><td rowspan="1" colspan="1">36&amp;36</td><td rowspan="1" colspan="1">33&amp;32</td><td rowspan="1" colspan="1">35&amp;36</td><td rowspan="1" colspan="1">35&amp;34</td><td rowspan="1" colspan="1">33&amp;35</td><td rowspan="1" colspan="1">37&amp;40</td><td rowspan="1" colspan="1">34&amp;34</td><td rowspan="1" colspan="1">36&amp;37</td><td rowspan="1" colspan="1">36&amp;37</td><td rowspan="1" colspan="1">34&amp;35</td></tr><tr><td rowspan="1" colspan="1">
                      <abbrev xmlns:xlink="http://www.w3.org/1999/xlink" xlink:title="dorsal tubercle rows" id="ABBRID0EWAAI" xlink:type="simple">DTR</abbrev>
                    </td><td rowspan="1" colspan="1">19</td><td rowspan="1" colspan="1">20</td><td rowspan="1" colspan="1">18</td><td rowspan="1" colspan="1">18</td><td rowspan="1" colspan="1">19</td><td rowspan="1" colspan="1">20</td><td rowspan="1" colspan="1">20</td><td rowspan="1" colspan="1">18</td><td rowspan="1" colspan="1">18</td><td rowspan="1" colspan="1">20</td><td rowspan="1" colspan="1">19</td></tr><tr><td rowspan="1" colspan="1">
                      <abbrev xmlns:xlink="http://www.w3.org/1999/xlink" xlink:title="mid ventral scale rows" id="ABBRID0EACAI" xlink:type="simple">MVSR</abbrev>
                    </td><td rowspan="1" colspan="1">41</td><td rowspan="1" colspan="1">39</td><td rowspan="1" colspan="1">39</td><td rowspan="1" colspan="1">40</td><td rowspan="1" colspan="1">38</td><td rowspan="1" colspan="1">38</td><td rowspan="1" colspan="1">39</td><td rowspan="1" colspan="1">38</td><td rowspan="1" colspan="1">38</td><td rowspan="1" colspan="1">37</td><td rowspan="1" colspan="1">38</td></tr><tr><td rowspan="1" colspan="1">
                      <abbrev xmlns:xlink="http://www.w3.org/1999/xlink" xlink:title="ventral scales 1" id="ABBRID0EKDAI" xlink:type="simple">VS1</abbrev>
                    </td><td rowspan="1" colspan="1">87</td><td rowspan="1" colspan="1">82</td><td rowspan="1" colspan="1">85</td><td rowspan="1" colspan="1">76</td><td rowspan="1" colspan="1">90</td><td rowspan="1" colspan="1">76</td><td rowspan="1" colspan="1">79</td><td rowspan="1" colspan="1">80</td><td rowspan="1" colspan="1">/</td><td rowspan="1" colspan="1">79</td><td rowspan="1" colspan="1">86</td></tr><tr><td rowspan="1" colspan="1">
                      <abbrev xmlns:xlink="http://www.w3.org/1999/xlink" xlink:title="ventral scales 2" id="ABBRID0EUEAI" xlink:type="simple">VS2</abbrev>
                    </td><td rowspan="1" colspan="1">195</td><td rowspan="1" colspan="1">173</td><td rowspan="1" colspan="1">180</td><td rowspan="1" colspan="1">167</td><td rowspan="1" colspan="1">179</td><td rowspan="1" colspan="1">170</td><td rowspan="1" colspan="1">175</td><td rowspan="1" colspan="1">177</td><td rowspan="1" colspan="1">/</td><td rowspan="1" colspan="1">167</td><td rowspan="1" colspan="1">184</td></tr><tr><td rowspan="1" colspan="1"><abbrev xmlns:xlink="http://www.w3.org/1999/xlink" xlink:title="claw sheath on manus digit 1" id="ABBRID0E5FAI" xlink:type="simple">DLAMF1</abbrev> L&amp;R</td><td rowspan="1" colspan="1">9&amp;9</td><td rowspan="1" colspan="1">9&amp;8</td><td rowspan="1" colspan="1">7&amp;8</td><td rowspan="1" colspan="1">8&amp;8</td><td rowspan="1" colspan="1">8&amp;8</td><td rowspan="1" colspan="1">8&amp;8</td><td rowspan="1" colspan="1">8&amp;8</td><td rowspan="1" colspan="1">8&amp;8</td><td rowspan="1" colspan="1">7&amp;8</td><td rowspan="1" colspan="1">9&amp;9</td><td rowspan="1" colspan="1">8&amp;8</td></tr><tr><td rowspan="1" colspan="1"><abbrev xmlns:xlink="http://www.w3.org/1999/xlink" xlink:title="on manus digit 1" id="ABBRID0EIHAI" xlink:type="simple">BLAMF1</abbrev> L&amp;R</td><td rowspan="1" colspan="1">5&amp;5</td><td rowspan="1" colspan="1">5&amp;5</td><td rowspan="1" colspan="1">5&amp;5</td><td rowspan="1" colspan="1">5&amp;5</td><td rowspan="1" colspan="1">5&amp;5</td><td rowspan="1" colspan="1">4&amp;4</td><td rowspan="1" colspan="1">5&amp;5</td><td rowspan="1" colspan="1">5&amp;5</td><td rowspan="1" colspan="1">6&amp;5</td><td rowspan="1" colspan="1">5&amp;5</td><td rowspan="1" colspan="1">4&amp;5</td></tr><tr><td rowspan="1" colspan="1"><abbrev xmlns:xlink="http://www.w3.org/1999/xlink" xlink:title="claw sheath on manus digit 4" id="ABBRID0ESIAI" xlink:type="simple">DLAMF4</abbrev> L&amp;R</td><td rowspan="1" colspan="1">12&amp;12</td><td rowspan="1" colspan="1">11&amp;11</td><td rowspan="1" colspan="1">11&amp;12</td><td rowspan="1" colspan="1">11&amp;11</td><td rowspan="1" colspan="1">12&amp;13</td><td rowspan="1" colspan="1">11&amp;12</td><td rowspan="1" colspan="1">11&amp;10</td><td rowspan="1" colspan="1">12&amp;12</td><td rowspan="1" colspan="1">10&amp;11</td><td rowspan="1" colspan="1">12&amp;12</td><td rowspan="1" colspan="1">11&amp;11</td></tr><tr><td rowspan="1" colspan="1"><abbrev xmlns:xlink="http://www.w3.org/1999/xlink" xlink:title="on manus digit 4" id="ABBRID0E3JAI" xlink:type="simple">BLAMF4</abbrev> L&amp;R</td><td rowspan="1" colspan="1">6&amp;6</td><td rowspan="1" colspan="1">6&amp;6</td><td rowspan="1" colspan="1">7&amp;6</td><td rowspan="1" colspan="1">6&amp;6</td><td rowspan="1" colspan="1">6&amp;5</td><td rowspan="1" colspan="1">6&amp;6</td><td rowspan="1" colspan="1">6&amp;6</td><td rowspan="1" colspan="1">6&amp;6</td><td rowspan="1" colspan="1">6&amp;6</td><td rowspan="1" colspan="1">6&amp;6</td><td rowspan="1" colspan="1">6&amp;5</td></tr><tr><td rowspan="1" colspan="1"><abbrev xmlns:xlink="http://www.w3.org/1999/xlink" xlink:title="on pes digit 1" id="ABBRID0EGLAI" xlink:type="simple">DLAMT1</abbrev> L&amp;R</td><td rowspan="1" colspan="1">10&amp;10</td><td rowspan="1" colspan="1">9&amp;9</td><td rowspan="1" colspan="1">8&amp;8</td><td rowspan="1" colspan="1">9&amp;9</td><td rowspan="1" colspan="1">9&amp;10</td><td rowspan="1" colspan="1">8&amp;8</td><td rowspan="1" colspan="1">8&amp;8</td><td rowspan="1" colspan="1">9&amp;9</td><td rowspan="1" colspan="1">9&amp;9</td><td rowspan="1" colspan="1">9&amp;9</td><td rowspan="1" colspan="1">9&amp;9</td></tr><tr><td rowspan="1" colspan="1"><abbrev xmlns:xlink="http://www.w3.org/1999/xlink" xlink:title="on pes digit 1" id="ABBRID0EQMAI" xlink:type="simple">BLAMT1</abbrev> L&amp;R</td><td rowspan="1" colspan="1">3&amp;3</td><td rowspan="1" colspan="1">4&amp;4</td><td rowspan="1" colspan="1">4&amp;4</td><td rowspan="1" colspan="1">4&amp;4</td><td rowspan="1" colspan="1">4&amp;4</td><td rowspan="1" colspan="1">4&amp;4</td><td rowspan="1" colspan="1">4&amp;5</td><td rowspan="1" colspan="1">3&amp;3</td><td rowspan="1" colspan="1">4&amp;4</td><td rowspan="1" colspan="1">4&amp;4</td><td rowspan="1" colspan="1">5&amp;5</td></tr><tr><td rowspan="1" colspan="1"><abbrev xmlns:xlink="http://www.w3.org/1999/xlink" xlink:title="on pes digit 4" id="ABBRID0E1NAI" xlink:type="simple">DLAMT4</abbrev> L&amp;R</td><td rowspan="1" colspan="1">13&amp;12</td><td rowspan="1" colspan="1">13&amp;13</td><td rowspan="1" colspan="1">12&amp;14</td><td rowspan="1" colspan="1">13&amp;13</td><td rowspan="1" colspan="1">14&amp;13</td><td rowspan="1" colspan="1">13&amp;12</td><td rowspan="1" colspan="1">11&amp;12</td><td rowspan="1" colspan="1">12&amp;12</td><td rowspan="1" colspan="1">12&amp;12</td><td rowspan="1" colspan="1">13&amp;13</td><td rowspan="1" colspan="1">12&amp;13</td></tr><tr><td rowspan="1" colspan="1"><abbrev xmlns:xlink="http://www.w3.org/1999/xlink" xlink:title="on pes digit 4" id="ABBRID0EEPAI" xlink:type="simple">BLAMT4</abbrev> L&amp;R</td><td rowspan="1" colspan="1">9&amp;8</td><td rowspan="1" colspan="1">8&amp;9</td><td rowspan="1" colspan="1">9&amp;9</td><td rowspan="1" colspan="1">7&amp;7</td><td rowspan="1" colspan="1">9&amp;6</td><td rowspan="1" colspan="1">8&amp;8</td><td rowspan="1" colspan="1">8&amp;8</td><td rowspan="1" colspan="1">6&amp;6</td><td rowspan="1" colspan="1">6&amp;6</td><td rowspan="1" colspan="1">6&amp;6</td><td rowspan="1" colspan="1">8&amp;8</td></tr><tr><td rowspan="1" colspan="1"><abbrev xmlns:xlink="http://www.w3.org/1999/xlink" xlink:title="on pes digit 5" id="ABBRID0EOQAI" xlink:type="simple">DLAMT5</abbrev> L&amp;R</td><td rowspan="1" colspan="1">13&amp;14</td><td rowspan="1" colspan="1">13&amp;13</td><td rowspan="1" colspan="1">13&amp;12</td><td rowspan="1" colspan="1">13&amp;12</td><td rowspan="1" colspan="1">13&amp;13</td><td rowspan="1" colspan="1">12&amp;13</td><td rowspan="1" colspan="1">12&amp;12</td><td rowspan="1" colspan="1">13&amp;12</td><td rowspan="1" colspan="1">11&amp;11</td><td rowspan="1" colspan="1">14&amp;12</td><td rowspan="1" colspan="1">12&amp;12</td></tr><tr><td rowspan="1" colspan="1"><abbrev xmlns:xlink="http://www.w3.org/1999/xlink" xlink:title="on pes digit 5" id="ABBRID0EYRAI" xlink:type="simple">BLAMT5</abbrev> L&amp;R</td><td rowspan="1" colspan="1">6&amp;7</td><td rowspan="1" colspan="1">6&amp;7</td><td rowspan="1" colspan="1">6&amp;6</td><td rowspan="1" colspan="1">5&amp;6</td><td rowspan="1" colspan="1">6&amp;6</td><td rowspan="1" colspan="1">6&amp;6</td><td rowspan="1" colspan="1">6&amp;7</td><td rowspan="1" colspan="1">5&amp;6</td><td rowspan="1" colspan="1">6&amp;6</td><td rowspan="1" colspan="1">5&amp;5</td><td rowspan="1" colspan="1">6&amp;6</td></tr><tr><td rowspan="1" colspan="1"><abbrev xmlns:xlink="http://www.w3.org/1999/xlink" xlink:title="total lamellae" id="ABBRID0ECTAI" xlink:type="simple">TLAMF1</abbrev> L&amp;R</td><td rowspan="1" colspan="1">14&amp;14</td><td rowspan="1" colspan="1">14&amp;13</td><td rowspan="1" colspan="1">12&amp;13</td><td rowspan="1" colspan="1">13&amp;13</td><td rowspan="1" colspan="1">13&amp;13</td><td rowspan="1" colspan="1">12&amp;12</td><td rowspan="1" colspan="1">13&amp;13</td><td rowspan="1" colspan="1">13&amp;13</td><td rowspan="1" colspan="1">13&amp;13</td><td rowspan="1" colspan="1">14&amp;14</td><td rowspan="1" colspan="1">14&amp;14</td></tr><tr><td rowspan="1" colspan="1"><abbrev xmlns:xlink="http://www.w3.org/1999/xlink" xlink:title="total lamellae" id="ABBRID0EMUAI" xlink:type="simple">TLAMF4</abbrev> L&amp;R</td><td rowspan="1" colspan="1">18&amp;18</td><td rowspan="1" colspan="1">17&amp;17</td><td rowspan="1" colspan="1">18&amp;18</td><td rowspan="1" colspan="1">17&amp;17</td><td rowspan="1" colspan="1">18&amp;18</td><td rowspan="1" colspan="1">17&amp;18</td><td rowspan="1" colspan="1">17&amp;16</td><td rowspan="1" colspan="1">18&amp;18</td><td rowspan="1" colspan="1">16&amp;17</td><td rowspan="1" colspan="1">18&amp;18</td><td rowspan="1" colspan="1">17&amp;16</td></tr><tr><td rowspan="1" colspan="1"><abbrev xmlns:xlink="http://www.w3.org/1999/xlink" xlink:title="total lamellae" id="ABBRID0EWVAI" xlink:type="simple">TLAMT1</abbrev> L&amp;R</td><td rowspan="1" colspan="1">13&amp;13</td><td rowspan="1" colspan="1">13&amp;13</td><td rowspan="1" colspan="1">12&amp;12</td><td rowspan="1" colspan="1">13&amp;13</td><td rowspan="1" colspan="1">13&amp;14</td><td rowspan="1" colspan="1">12&amp;12</td><td rowspan="1" colspan="1">12&amp;13</td><td rowspan="1" colspan="1">12&amp;12</td><td rowspan="1" colspan="1">13&amp;13</td><td rowspan="1" colspan="1">13&amp;13</td><td rowspan="1" colspan="1">14&amp;14</td></tr><tr><td rowspan="1" colspan="1"><abbrev xmlns:xlink="http://www.w3.org/1999/xlink" xlink:title="total lamellae" id="ABBRID0EAXAI" xlink:type="simple">TLAMT4</abbrev> L&amp;R</td><td rowspan="1" colspan="1">22&amp;20</td><td rowspan="1" colspan="1">21&amp;22</td><td rowspan="1" colspan="1">21&amp;23</td><td rowspan="1" colspan="1">20&amp;20</td><td rowspan="1" colspan="1">23&amp;19</td><td rowspan="1" colspan="1">21&amp;20</td><td rowspan="1" colspan="1">19&amp;20</td><td rowspan="1" colspan="1">18&amp;18</td><td rowspan="1" colspan="1">18&amp;18</td><td rowspan="1" colspan="1">19&amp;19</td><td rowspan="1" colspan="1">20&amp;21</td></tr><tr><td rowspan="1" colspan="1"><abbrev xmlns:xlink="http://www.w3.org/1999/xlink" xlink:title="total lamellae" id="ABBRID0EKYAI" xlink:type="simple">TLAMT5</abbrev> L&amp;R</td><td rowspan="1" colspan="1">19&amp;21</td><td rowspan="1" colspan="1">19&amp;20</td><td rowspan="1" colspan="1">19&amp;18</td><td rowspan="1" colspan="1">18&amp;18</td><td rowspan="1" colspan="1">19&amp;19</td><td rowspan="1" colspan="1">18&amp;19</td><td rowspan="1" colspan="1">18&amp;19</td><td rowspan="1" colspan="1">18&amp;18</td><td rowspan="1" colspan="1">17&amp;17</td><td rowspan="1" colspan="1">19&amp;17</td><td rowspan="1" colspan="1">18&amp;18</td></tr><tr><td rowspan="1" colspan="1">
                      <abbrev xmlns:xlink="http://www.w3.org/1999/xlink" xlink:title="precloacal scales" id="ABBRID0EUZAI" xlink:type="simple">PCS</abbrev>
                    </td><td rowspan="1" colspan="1">11</td><td rowspan="1" colspan="1">13 (9)</td><td rowspan="1" colspan="1">10</td><td rowspan="1" colspan="1">11 (9)</td><td rowspan="1" colspan="1">11</td><td rowspan="1" colspan="1">11</td><td rowspan="1" colspan="1">11 (7)</td><td rowspan="1" colspan="1">9</td><td rowspan="1" colspan="1">10</td><td rowspan="1" colspan="1">12 (8)</td><td rowspan="1" colspan="1">9 (5)</td></tr><tr><td rowspan="1" colspan="1"><abbrev xmlns:xlink="http://www.w3.org/1999/xlink" xlink:title="precloacal pores" id="ABBRID0E51AI" xlink:type="simple">PP</abbrev> L&amp;R</td><td rowspan="1" colspan="1">9</td><td rowspan="1" colspan="1">A</td><td rowspan="1" colspan="1">9</td><td rowspan="1" colspan="1">A</td><td rowspan="1" colspan="1">9</td><td rowspan="1" colspan="1">9</td><td rowspan="1" colspan="1">A</td><td rowspan="1" colspan="1">7</td><td rowspan="1" colspan="1">8</td><td rowspan="1" colspan="1">A</td><td rowspan="1" colspan="1">A</td></tr><tr><td rowspan="1" colspan="1"><abbrev xmlns:xlink="http://www.w3.org/1999/xlink" xlink:title="post cloacal tubercles" id="ABBRID0EI3AI" xlink:type="simple">PCT</abbrev> L&amp;R</td><td rowspan="1" colspan="1">3&amp;4</td><td rowspan="1" colspan="1">3&amp;3</td><td rowspan="1" colspan="1">3&amp;3</td><td rowspan="1" colspan="1">3&amp;3</td><td rowspan="1" colspan="1">4&amp;4</td><td rowspan="1" colspan="1">3&amp;3</td><td rowspan="1" colspan="1">3&amp;3</td><td rowspan="1" colspan="1">3&amp;3</td><td rowspan="1" colspan="1">4&amp;4</td><td rowspan="1" colspan="1">3&amp;3</td><td rowspan="1" colspan="1">2&amp;3</td></tr><tr><td rowspan="1" colspan="1">Caudal tubercles P/A</td><td rowspan="1" colspan="1">A</td><td rowspan="1" colspan="1">/</td><td rowspan="1" colspan="1">A</td><td rowspan="1" colspan="1">A</td><td rowspan="1" colspan="1">/</td><td rowspan="1" colspan="1">A</td><td rowspan="1" colspan="1">A</td><td rowspan="1" colspan="1">A</td><td rowspan="1" colspan="1">A</td><td rowspan="1" colspan="1">/</td><td rowspan="1" colspan="1">A</td></tr><tr><td rowspan="1" colspan="1">Subcaudals enlarged or not</td><td rowspan="1" colspan="1">NOT <abbrev xmlns:xlink="http://www.w3.org/1999/xlink" xlink:title="eye to nares distance" id="ABBRID0E15AI" xlink:type="simple">EN</abbrev></td><td rowspan="1" colspan="1">/</td><td rowspan="1" colspan="1">NOT <abbrev xmlns:xlink="http://www.w3.org/1999/xlink" xlink:title="eye to nares distance" id="ABBRID0EE6AI" xlink:type="simple">EN</abbrev></td><td rowspan="1" colspan="1">NOT <abbrev xmlns:xlink="http://www.w3.org/1999/xlink" xlink:title="eye to nares distance" id="ABBRID0EL6AI" xlink:type="simple">EN</abbrev></td><td rowspan="1" colspan="1">/</td><td rowspan="1" colspan="1">NOT <abbrev xmlns:xlink="http://www.w3.org/1999/xlink" xlink:title="eye to nares distance" id="ABBRID0EV6AI" xlink:type="simple">EN</abbrev></td><td rowspan="1" colspan="1">NOT <abbrev xmlns:xlink="http://www.w3.org/1999/xlink" xlink:title="eye to nares distance" id="ABBRID0E36AI" xlink:type="simple">EN</abbrev></td><td rowspan="1" colspan="1">NOT <abbrev xmlns:xlink="http://www.w3.org/1999/xlink" xlink:title="eye to nares distance" id="ABBRID0EDABI" xlink:type="simple">EN</abbrev></td><td rowspan="1" colspan="1">NOT <abbrev xmlns:xlink="http://www.w3.org/1999/xlink" xlink:title="eye to nares distance" id="ABBRID0EKABI" xlink:type="simple">EN</abbrev></td><td rowspan="1" colspan="1">/</td><td rowspan="1" colspan="1">NOT <abbrev xmlns:xlink="http://www.w3.org/1999/xlink" xlink:title="eye to nares distance" id="ABBRID0EUABI" xlink:type="simple">EN</abbrev></td></tr></tbody></table></table-wrap><fig id="F7" position="float" orientation="portrait"><object-id xmlns:xlink="http://www.w3.org/1999/xlink" content-type="doi" xlink:type="simple">10.3897/zookeys.1253.161933.figure7</object-id><object-id xmlns:xlink="http://www.w3.org/1999/xlink" content-type="arpha" xlink:type="simple">39842B77-9EF7-5D0C-AEF9-904E0195C670</object-id><label>Figure 7.</label><caption><p>The paratype series of <italic><tp:taxon-name><tp:taxon-name-part taxon-name-part-type="genus" reg="Cyrtodactylus">Cyrtodactylus</tp:taxon-name-part> <tp:taxon-name-part taxon-name-part-type="species" reg="makwanpurgadhiensis">makwanpurgadhiensis</tp:taxon-name-part></tp:taxon-name></italic> sp. nov., from left to right, <abbrev xmlns:xlink="http://www.w3.org/1999/xlink" xlink:title="Natural History Museum, Kathmandu" id="ABBRID0EKBBI" xlink:type="simple">NHM</abbrev> 2025/384–389: A. Dorsal view, and B. Ventral view. Scale bars 10 mm; photographs by AK.</p></caption><graphic xmlns:xlink="http://www.w3.org/1999/xlink" xlink:href="zookeys-1253-131_article-161933__-g007.jpg" position="float" orientation="portrait" xlink:type="simple" id="oo_1422530.jpg"><uri content-type="original_file" xlink:type="simple">https://binary.pensoft.net/fig/1422530</uri></graphic></fig></tp:treatment-sec><tp:treatment-sec sec-type="etymology" id="SECID0ETBBI"><title>Etymology.</title><p>The specific epithet is a toponym for Makwanpurgadhi (Gadhi = Fort), which is ~17 km north-east of Hetauda town, Makwanpur District in Bagmati Province. Makwanpurgadhi is the largest fort in Nepal and was established in the 16<sup>th</sup> century during the Sen dynasty. Suggested common name is Makwanpurgadhi bent-toed gecko.</p></tp:treatment-sec><tp:treatment-sec sec-type="distribution" id="SECID0E2BBI"><title>Distribution and natural history.</title><p>We spotted ~20–25 individuals from ca 1930–2130 hrs on 10 July 2024 between the heights of &lt; 10 cm to ~5 m on the walls of Makwanpurgadhi Fort and along roadside walls between Makwanpurgadhi and Hetauda town (Fig. <xref ref-type="fig" rid="F1">1</xref>). The walls of the fort were partially covered with algae and had numerous crevices (Fig. <xref ref-type="fig" rid="F8">8A</xref>). Broadly within the sub-tropical Sal mixed forest belt, there is little natural vegetation around the fort as it is a popular tourist destination with manicured lawns by day, but relatively quiet and calm at night. No disturbances were observed during nighttime sampling, although individuals facing the road are likely to have to contend with lights from passing traffic. We did not sample any forest areas. Other lizards observed here were <italic><tp:taxon-name><tp:taxon-name-part taxon-name-part-type="genus" reg="Calotes">Calotes</tp:taxon-name-part> <tp:taxon-name-part taxon-name-part-type="species" reg="versicolor">versicolor</tp:taxon-name-part></tp:taxon-name></italic> (Daudin, 1802) and <italic><tp:taxon-name><tp:taxon-name-part taxon-name-part-type="genus" reg="Hemidactylus">Hemidactylus</tp:taxon-name-part></tp:taxon-name></italic> sp.</p><fig id="F8" position="float" orientation="portrait"><object-id xmlns:xlink="http://www.w3.org/1999/xlink" content-type="doi" xlink:type="simple">10.3897/zookeys.1253.161933.figure8</object-id><object-id xmlns:xlink="http://www.w3.org/1999/xlink" content-type="arpha" xlink:type="simple">F6F15F89-EA3A-5281-86A1-A6190954F226</object-id><label>Figure 8.</label><caption><p>Habitat photos at the type localities of the two new species: A. <italic><tp:taxon-name><tp:taxon-name-part taxon-name-part-type="genus" reg="Cyrtodactylus">Cyrtodactylus</tp:taxon-name-part> <tp:taxon-name-part taxon-name-part-type="species" reg="makwanpurgadhiensis">makwanpurgadhiensis</tp:taxon-name-part></tp:taxon-name></italic> sp. nov. and B. <italic><tp:taxon-name><tp:taxon-name-part taxon-name-part-type="genus" reg="Cyrtodactylus">Cyrtodactylus</tp:taxon-name-part> <tp:taxon-name-part taxon-name-part-type="species" reg="chure">chure</tp:taxon-name-part></tp:taxon-name></italic> sp. nov. showing their micro habitats. Photographs (A) by BN and (B) by BG.</p></caption><graphic xmlns:xlink="http://www.w3.org/1999/xlink" xlink:href="zookeys-1253-131_article-161933__-g008.jpg" position="float" orientation="portrait" xlink:type="simple" id="oo_1422531.jpg"><uri content-type="original_file" xlink:type="simple">https://binary.pensoft.net/fig/1422531</uri></graphic></fig></tp:treatment-sec><tp:treatment-sec><!--Section generated to contain objects referenced in tp:taxon-treatment.--><table-wrap id="T1" position="float" orientation="portrait"><label>Table 1.</label><caption><p>Uncorrected sequence divergence (%) between Nepalese <italic><tp:taxon-name><tp:taxon-name-part taxon-name-part-type="genus" reg="Cyrtodactylus">Cyrtodactylus</tp:taxon-name-part></tp:taxon-name></italic> species.</p></caption><table id="TID0EAOBG" rules="all"><tbody><tr><th rowspan="1" colspan="1"/><th rowspan="1" colspan="1"/><th rowspan="1" colspan="1">1</th><th rowspan="1" colspan="1">2</th><th rowspan="1" colspan="1">3</th><th rowspan="1" colspan="1">4</th><th rowspan="1" colspan="1">5</th><th rowspan="1" colspan="1">6</th><th rowspan="1" colspan="1">7</th></tr><tr><td rowspan="1" colspan="1">1</td><td rowspan="1" colspan="1"><italic><tp:taxon-name><tp:taxon-name-part taxon-name-part-type="genus" reg="Cyrtodactylus">C.</tp:taxon-name-part> <tp:taxon-name-part taxon-name-part-type="species" reg="makwanpurgadhiensis">makwanpurgadhiensis</tp:taxon-name-part></tp:taxon-name></italic> sp. nov.</td><td rowspan="1" colspan="1">0.5</td><td rowspan="1" colspan="1"/><td rowspan="1" colspan="1"/><td rowspan="1" colspan="1"/><td rowspan="1" colspan="1"/><td rowspan="1" colspan="1"/><td rowspan="1" colspan="1"/></tr><tr><td rowspan="1" colspan="1">2</td><td rowspan="1" colspan="1"><italic><tp:taxon-name><tp:taxon-name-part taxon-name-part-type="genus" reg="Cyrtodactylus">C.</tp:taxon-name-part> <tp:taxon-name-part taxon-name-part-type="species" reg="chure">chure</tp:taxon-name-part></tp:taxon-name></italic> sp. nov.</td><td rowspan="1" colspan="1">16.7</td><td rowspan="1" colspan="1">1.9</td><td rowspan="1" colspan="1"/><td rowspan="1" colspan="1"/><td rowspan="1" colspan="1"/><td rowspan="1" colspan="1"/><td rowspan="1" colspan="1"/></tr><tr><td rowspan="1" colspan="1">3</td><td rowspan="1" colspan="1">
                  <italic>
                    <tp:taxon-name><tp:taxon-name-part taxon-name-part-type="genus" reg="Cyrtodactylus">C.</tp:taxon-name-part> <tp:taxon-name-part taxon-name-part-type="species" reg="annapurnaensis">annapurnaensis</tp:taxon-name-part></tp:taxon-name>
                  </italic>
                </td><td rowspan="1" colspan="1">14.6</td><td rowspan="1" colspan="1">19.0</td><td rowspan="1" colspan="1">0.0</td><td rowspan="1" colspan="1"/><td rowspan="1" colspan="1"/><td rowspan="1" colspan="1"/><td rowspan="1" colspan="1"/></tr><tr><td rowspan="1" colspan="1">4</td><td rowspan="1" colspan="1">
                  <italic>
                    <tp:taxon-name><tp:taxon-name-part taxon-name-part-type="genus" reg="Cyrtodactylus">C.</tp:taxon-name-part> <tp:taxon-name-part taxon-name-part-type="species" reg="chitwanensis">chitwanensis</tp:taxon-name-part></tp:taxon-name>
                  </italic>
                </td><td rowspan="1" colspan="1">30.0</td><td rowspan="1" colspan="1">28.8</td><td rowspan="1" colspan="1">30.1</td><td rowspan="1" colspan="1">1.7</td><td rowspan="1" colspan="1"/><td rowspan="1" colspan="1"/><td rowspan="1" colspan="1"/></tr><tr><td rowspan="1" colspan="1">5</td><td rowspan="1" colspan="1">
                  <italic>
                    <tp:taxon-name><tp:taxon-name-part taxon-name-part-type="genus" reg="Cyrtodactylus">C.</tp:taxon-name-part> <tp:taxon-name-part taxon-name-part-type="species" reg="karanshahi">karanshahi</tp:taxon-name-part></tp:taxon-name>
                  </italic>
                </td><td rowspan="1" colspan="1">16.5</td><td rowspan="1" colspan="1">19.0</td><td rowspan="1" colspan="1">13.9</td><td rowspan="1" colspan="1">29.6</td><td rowspan="1" colspan="1">1.4</td><td rowspan="1" colspan="1"/><td rowspan="1" colspan="1"/></tr><tr><td rowspan="1" colspan="1">6</td><td rowspan="1" colspan="1">
                  <italic>
                    <tp:taxon-name><tp:taxon-name-part taxon-name-part-type="genus" reg="Cyrtodactylus">C.</tp:taxon-name-part> <tp:taxon-name-part taxon-name-part-type="species" reg="martinstolli">martinstolli</tp:taxon-name-part></tp:taxon-name>
                  </italic>
                </td><td rowspan="1" colspan="1">15.5</td><td rowspan="1" colspan="1">11.7</td><td rowspan="1" colspan="1">17.1</td><td rowspan="1" colspan="1">29.0</td><td rowspan="1" colspan="1">18.6</td><td rowspan="1" colspan="1">0.0</td><td rowspan="1" colspan="1"/></tr><tr><td rowspan="1" colspan="1">7</td><td rowspan="1" colspan="1">
                  <italic>
                    <tp:taxon-name><tp:taxon-name-part taxon-name-part-type="genus" reg="Cyrtodactylus">C.</tp:taxon-name-part> <tp:taxon-name-part taxon-name-part-type="species" reg="nepalensis">nepalensis</tp:taxon-name-part></tp:taxon-name>
                  </italic>
                </td><td rowspan="1" colspan="1">29.3</td><td rowspan="1" colspan="1">29.3</td><td rowspan="1" colspan="1">28.6</td><td rowspan="1" colspan="1">25.9</td><td rowspan="1" colspan="1">28.3</td><td rowspan="1" colspan="1">28.5</td><td rowspan="1" colspan="1">0.5</td></tr></tbody></table></table-wrap><fig id="F9" position="float" orientation="portrait"><object-id xmlns:xlink="http://www.w3.org/1999/xlink" content-type="doi" xlink:type="simple">10.3897/zookeys.1253.161933.figure9</object-id><object-id xmlns:xlink="http://www.w3.org/1999/xlink" content-type="arpha" xlink:type="simple">7AE2FD92-83C1-5619-A774-FEC6F419258A</object-id><label>Figure 9.</label><caption><p>Holotype of <italic><tp:taxon-name><tp:taxon-name-part taxon-name-part-type="genus" reg="Cyrtodactylus">Cyrtodactylus</tp:taxon-name-part> <tp:taxon-name-part taxon-name-part-type="species" reg="chure">chure</tp:taxon-name-part></tp:taxon-name></italic> sp. nov. (male, <abbrev xmlns:xlink="http://www.w3.org/1999/xlink" xlink:title="Natural History Museum, Kathmandu" id="ABBRID0E22BI" xlink:type="simple">NHM</abbrev> 2025/379): A. Dorsal view of body; B. Ventral view of body; C. Dorsal view of tail, and D. Ventral view of tail. Scale bars 10 mm; photographs by AK.</p></caption><graphic xmlns:xlink="http://www.w3.org/1999/xlink" xlink:href="zookeys-1253-131_article-161933__-g009.jpg" position="float" orientation="portrait" xlink:type="simple" id="oo_1422532.jpg"><uri content-type="original_file" xlink:type="simple">https://binary.pensoft.net/fig/1422532</uri></graphic></fig><fig id="F10" position="float" orientation="portrait"><object-id xmlns:xlink="http://www.w3.org/1999/xlink" content-type="doi" xlink:type="simple">10.3897/zookeys.1253.161933.figure10</object-id><object-id xmlns:xlink="http://www.w3.org/1999/xlink" content-type="arpha" xlink:type="simple">7990CED6-AC9E-51A0-A3F9-EBC29E46CDC1</object-id><label>Figure 10.</label><caption><p>Holotype of <italic><tp:taxon-name><tp:taxon-name-part taxon-name-part-type="genus" reg="Cyrtodactylus">Cyrtodactylus</tp:taxon-name-part> <tp:taxon-name-part taxon-name-part-type="species" reg="chure">chure</tp:taxon-name-part></tp:taxon-name></italic> sp. nov. (male, <abbrev xmlns:xlink="http://www.w3.org/1999/xlink" xlink:title="Natural History Museum, Kathmandu" id="ABBRID0EX3BI" xlink:type="simple">NHM</abbrev> 2025/379): A. Dorsal view of head; B. Ventral view of head; C. Lateral view of head on right; D. View of femoral region showing continuous series of precloacal pores; E. Ventral view of left manus, and F. Ventral view of left pes. Scale bars 5 mm; photographs by AK.</p></caption><graphic xmlns:xlink="http://www.w3.org/1999/xlink" xlink:href="zookeys-1253-131_article-161933__-g010.jpg" position="float" orientation="portrait" xlink:type="simple" id="oo_1422533.jpg"><uri content-type="original_file" xlink:type="simple">https://binary.pensoft.net/fig/1422533</uri></graphic></fig><fig id="F1" position="float" orientation="portrait"><object-id xmlns:xlink="http://www.w3.org/1999/xlink" content-type="doi" xlink:type="simple">10.3897/zookeys.1253.161933.figure1</object-id><object-id xmlns:xlink="http://www.w3.org/1999/xlink" content-type="arpha" xlink:type="simple">6978AC18-8682-5C6B-A754-86A01BAB3A00</object-id><label>Figure 1.</label><caption><p>Outline map of Nepal showing type localities of <italic><tp:taxon-name><tp:taxon-name-part taxon-name-part-type="genus" reg="Cyrtodactylus">Cyrtodactylus</tp:taxon-name-part></tp:taxon-name></italic> spp. and protected area coverage; new species are in orange circles.</p></caption><graphic xmlns:xlink="http://www.w3.org/1999/xlink" xlink:href="zookeys-1253-131_article-161933__-g001.jpg" position="float" orientation="portrait" xlink:type="simple" id="oo_1422524.jpg"><uri content-type="original_file" xlink:type="simple">https://binary.pensoft.net/fig/1422524</uri></graphic></fig></tp:treatment-sec></tp:taxon-treatment>
